# Supplementary material for: Estimating the collapse of Afghanistan’s economy using nightlights data
Source: PLoS One. 2024 Dec 13;19(12):e0315337. doi: 10.1371/journal.pone.0315337 (PMC11642984; doi:10.1371/journal.pone.0315337)
Supplement: S1 Data — (ZIP) [file pone.0315337.s009.zip]

Archive with 14 entries (13 files):
- Data_and_Code/
- Data_and_Code/2024_Submission2_AFG_GDP_Fitting.R
- __MACOSX/Data_and_Code/._2024_Submission2_AFG_GDP_Fitting.R
- Data_and_Code/.DS_Store
- __MACOSX/Data_and_Code/._.DS_Store
- Data_and_Code/log_gdp_data.csv
- __MACOSX/Data_and_Code/._log_gdp_data.csv
- Data_and_Code/cleaned_monthly_ntl_data.csv
- Data_and_Code/2024_Submission1_NTL_SCPI_Calculation.R
- __MACOSX/Data_and_Code/._2024_Submission1_NTL_SCPI_Calculation.R
- Data_and_Code/README.md
- __MACOSX/Data_and_Code/._README.md
- Data_and_Code/2024_Submission0_Data_Prep.R
- __MACOSX/Data_and_Code/._2024_Submission0_Data_Prep.R
