# Supplementary material for: Estimating the collapse of Afghanistan’s economy using nightlights data
Source: PLoS One. 2024 Dec 13;19(12):e0315337. doi: 10.1371/journal.pone.0315337 (PMC11642984; doi:10.1371/journal.pone.0315337)
Supplement: S1 Data — (ZIP) [file pone.0315337.s009.zip › Data_and_Code/2024_Submission2_AFG_GDP_Fitting.R]

# Load necessary libraries
library(caret)
library(randomForest)
library(gbm)
library(lmtest)
library(sandwich)
library(patchwork)
library(ggpubr) 
library(ggplot2)
library(texreg)
library(xts)
library(tidyr)
library(dplyr)
library(xtable)
library(aTSA)
rm(list=ls())

# Load data
load("afg_ntl_data.Rdata")
load("afg_scpi_fit.Rdata")

## Prepare data
# Take first difference of log NTL and log GDP data
df_ntl_gdp <- df_ntl_gdp %>%
  group_by(country) %>%
  arrange(year.x) %>%
  mutate(NTL_diff = c(NA, diff(NTL)),
         GDP_diff = c(NA, diff(GDP)))
df_ntl_gdp_og = df_ntl_gdp

df_ntl_gdp$GDP = df_ntl_gdp$GDP_diff
df_ntl_gdp$NTL = df_ntl_gdp$NTL_diff 
df_ntl_gdp = df_ntl_gdp[,1:5]
df_ntl_gdp = df_ntl_gdp[df_ntl_gdp$year > 2015,]
df_ntl_gdp$year.x = df_ntl_gdp$year.x - 3
afg_gdp = df_ntl_gdp[df_ntl_gdp$country=="AFG",]$GDP

# Take first difference of NTL for afg_ntl
afg_ntl <- afg_ntl %>%
  arrange(year.x) %>%
  mutate(NTL = c(NA, diff(NTL)))
afg_ntl = afg_ntl[afg_ntl$year > 2015,]
afg_ntl$year.x = afg_ntl$year.x - 3

# Take first difference of NTL for afg_scpi_fit
afg_scpi_fit <- afg_scpi_fit %>%
  arrange(year.x) %>%
  mutate(NTL = c(NA, diff(NTL)))
afg_scpi_fit = afg_scpi_fit[afg_scpi_fit$year > 2015,]
afg_scpi_fit$year.x = afg_scpi_fit$year.x - 3

# Define the list of countries to keep
selected_countries <- c("AFG", "ARM", "AZE", "BGD", "BTN", "GEO", "IND", "IRN", "IRQ", 
                        "JOR", "KAZ", "KGZ", "LBN", "LKA", "NPL", "PAK", "SYR", "TJK", 
                        "TKM", "TUR", "UZB")

# Filter the dataframe to only keep rows where 'country' is in the selected countries list
df_ntl_gdp <- df_ntl_gdp[df_ntl_gdp$country %in% selected_countries, ]


################################## MODELS ######################################
gdp_ntl_fit <- lm(GDP ~ NTL, data = df_ntl_gdp)
bptest(gdp_ntl_fit)


## Create simple OLS model for log(diffGDP) - log(diffntl) relationship
gdp_ntl_fit = lm(GDP~NTL, data=df_ntl_gdp)
summary(gdp_ntl_fit)
# Create nowcasting
gdp_nowcast = as.xts((predict(gdp_ntl_fit, newdata = afg_ntl)), as.Date(paste0(as.character(unique(df_ntl_gdp$year)), "-01-01")))
gdp_synth_nowcast = as.xts(predict(gdp_ntl_fit, newdata = afg_scpi_fit), as.Date(paste0(as.character(unique(df_ntl_gdp$year)), "-01-01")))

data = as.data.frame(cbind(
  as.numeric(c(afg_gdp)), 
  as.numeric((gdp_nowcast)),
  as.numeric(gdp_synth_nowcast)))


colnames(data) = c("Offical GDP", "NTL GDP Estimate", "SC GDP Prediction")
data = gather(data, "Legend", "GDP")
data$Date = as.Date(rep(index(gdp_nowcast), 3))

#Create Confidence Invervals
predCI = as.data.frame((predict(gdp_ntl_fit, 
                                newdata = afg_ntl, interval="confidence",
                                level = 0.90)))

colnames(predCI)[1] = "GDP"
predCI$len = predCI$upr - predCI$lwr
predCI$Date = as.Date(index(gdp_nowcast))

ggplot(data=data, aes(Date, GDP, colour = Legend)) +
  geom_errorbar(data=predCI, aes(ymin = lwr, ymax=upr), 
                alpha =0.5, col = "red") +
  geom_point() +
  geom_line() +
  scale_colour_manual(values=c("black", "red", "blue"), breaks =c("Offical GDP", "NTL GDP Estimate", "SC GDP Prediction") ) + 
  ylim(c(-0.3,0.3))+
  geom_line(data=data[8:14,], aes(Date, GDP), col = "red") +
  geom_point(data=data[8:14,], aes(Date, GDP), col = "red") +
  theme_bw() +
  theme(axis.title.x = element_text(size = 15, vjust=-.2)) +
  theme(axis.title.y = element_text(size = 15, vjust=0.3)) +
  theme(legend.position = "bottom") +
  theme(legend.text=element_text(size=12))


## Create simple OLS model 
gdp_ntl_fit = lm(GDP~NTL, data=df_ntl_gdp)
summary(gdp_ntl_fit)
bptest = bptest(gdp_ntl_fit)

## Create time trend model
gdp_ntl_fit_time = lm(GDP~NTL + year.x, data=df_ntl_gdp)
summary(gdp_ntl_fit_time)
bptest_time = bptest(gdp_ntl_fit_time)


## Create yearly fixed effect model
gdp_ntl_fit_yearlyFE = lm(GDP ~ NTL + factor(year.x), data=df_ntl_gdp)
summary(gdp_ntl_fit_yearlyFE)
bptest_yearlyFE = bptest(gdp_ntl_fit_yearlyFE)


########## COMBINED PLOT ############
gdp_fit = gdp_ntl_fit_time

# Define a function to create the individual plots
create_individual_plot <- function(gdp_fit, filename, cummulative_GDP = FALSE, x_labs = TRUE) {
  gdp_nowcast <- as.xts((predict(gdp_fit, newdata = afg_ntl)), as.Date(paste0(as.character(unique(df_ntl_gdp$year)), "-01-01")))
  gdp_synth_nowcast <- as.xts(predict(gdp_fit, newdata = afg_scpi_fit), as.Date(paste0(as.character(unique(df_ntl_gdp$year)), "-01-01")))
  
  
  data = as.data.frame(cbind(
    as.numeric(c(afg_gdp)), 
    as.numeric((gdp_nowcast)),
    as.numeric(gdp_synth_nowcast)))
  
  if (cummulative_GDP == TRUE){
    # convert previously logged diff data
    data2 = data
    data2$V1 = exp(cumsum(data$V1) + df_ntl_gdp_og[df_ntl_gdp_og$country == "AFG",]$GDP[2])
    data2$V2 = exp(cumsum(data$V2) + df_ntl_gdp_og[df_ntl_gdp_og$country == "AFG",]$GDP[2])
    data2$V3 = exp(cumsum(data$V3) + df_ntl_gdp_og[df_ntl_gdp_og$country == "AFG",]$GDP[2])
    data = data2*10**(-9)
  }  
  
  colnames(data) = c("Offical GDP", "NTL GDP Estimate", "SC GDP Prediction")
  data = gather(data, "Legend", "GDP")
  data$Date = as.Date(rep(index(gdp_nowcast), 3))
  
  #Create Confidence Invervals
  predCI = as.data.frame((predict(gdp_fit, 
                                  newdata = afg_ntl, interval="confidence",
                                  level = 0.90)))
  
  if (cummulative_GDP == TRUE){
    predCI$fit = cumsum(predCI$fit)
    predCI$lwr =  predCI$lwr + c(0, predCI$fit[1:6])
    predCI$upr =  predCI$upr + c(0, predCI$fit[1:6])
    predCI = exp(predCI + df_ntl_gdp_og[df_ntl_gdp_og$country == "AFG",]$GDP[2])
    predCI = predCI*10**(-9)
  }
  
  y_label = expression(Delta * log ~ "(" * GDP * ")")
  y_lim = c(-0.3,0.3)
  if (cummulative_GDP == TRUE){
    y_label = expression(GDP) # Set Y-axis label
    y_lim = c(15,25)
  }
  if (x_labs == FALSE) {
    x_axis_title <- element_blank()
  } else {
    x_axis_title <- element_text(size = 15, vjust = -0.2)
  }
  
  colnames(predCI)[1] <- "GDP"
  predCI$len <- predCI$upr - predCI$lwr
  predCI$Date <- as.Date(index(gdp_nowcast))
  
  
  p <- ggplot(data=data, aes(Date, GDP, colour = Legend)) +
    geom_errorbar(data=predCI, aes(ymin = lwr, ymax=upr), 
                  alpha =0.5, col = "red") +
    geom_point() +
    geom_line() +
    scale_colour_manual(values=c("black", "red", "blue"), breaks =c("Offical GDP", "NTL GDP Estimate", "SC GDP Prediction") ) + 
    ylim(y_lim)+
    geom_line(data=data[8:14,], aes(Date, GDP), col = "red") +
    geom_point(data=data[8:14,], aes(Date, GDP), col = "red") +
    labs(y = y_label) +  # Set Y-axis label
    theme_bw() +
    theme(axis.title.x = x_axis_title) +
    theme(axis.title.y = element_text(size = 15, vjust=0.3)) +
    theme(legend.position = "bottom") +
    theme(legend.text=element_text(size=12))
  
  ggsave(filename, p, width = 8, height = 5, dpi = 500, compression = "lzw")
  return(p)
}


plot1 = create_individual_plot(gdp_ntl_fit, filename = "FigS2_1.tiff", x_labs = FALSE)
plot2 = create_individual_plot(gdp_ntl_fit_time, filename = "FigS2_2.tiff", x_labs = FALSE)
plot3 = create_individual_plot(gdp_ntl_fit_yearlyFE, filename = "FigS2_3.tiff")
plot1_1 = create_individual_plot(gdp_ntl_fit, filename = "FigS2_1_1.tiff", cummulative_GDP = TRUE, x_labs = FALSE)
plot2_1 = create_individual_plot(gdp_ntl_fit_time, filename = "FigS2_2_1.tiff", cummulative_GDP = TRUE,x_labs = FALSE)
plot3_1 = create_individual_plot(gdp_ntl_fit_yearlyFE, filename = "FigS2_3_1.tiff", cummulative_GDP = TRUE)

# Combine the individual plots into a 4x2 grid with a single legend and labels
model_names = c("(1) NTL - GDP Growth", 
                "(2) NTL and time trend - GDP Growth",
                "(3) NTL and yearly fixed effects - GDP Growth",
                "(1) NTL - GDP", 
                "(2) NTL and time trend - GDP",
                "(3) NTL and yearly fixed effects - GDP"
)


combined_plot = ggarrange((plot1 + labs(title = model_names[1]) + theme(plot.title = element_text(size = 14, face="bold"))),
                          (plot1_1 + labs(title = model_names[4]) + theme(plot.title = element_text(size = 14, face="bold"))),
                          (plot2 + labs(title = model_names[2]) + theme(plot.title = element_text(size = 14, face="bold"))),
                          (plot2_1 + labs(title = model_names[5]) + theme(plot.title = element_text(size = 14, face="bold"))),
                          (plot3 + labs(title = model_names[3]) + theme(plot.title = element_text(size = 14, face="bold"))),
                          (plot3_1 + labs(title = model_names[6]) + theme(plot.title = element_text(size = 14, face="bold"))),
                          ncol=2, nrow=3, common.legend = FALSE, legend="bottom",
                          widths = c(1, 1), heights = c(1, 1, 1.09))  # Specify widths and heights

# Save the combined plot
ggsave("FigS2.tiff", combined_plot, width = 12, height = 10, dpi = 500, compression = "lzw")


plot2 = create_individual_plot(gdp_ntl_fit_time, "Fig5_1.tiff", x_labs = TRUE)
plot2_1 = create_individual_plot(gdp_ntl_fit_time, "Fig5_2.tiff", cummulative_GDP = TRUE,x_labs = TRUE)
combined_plot2 = ggarrange((plot2 + labs(title = model_names[2]) + theme(plot.title = element_text(size = 14, face="bold"))),
                           (plot2_1 + labs(title = model_names[5]) + theme(plot.title = element_text(size = 14, face="bold"))),
                           ncol=2, nrow=1, common.legend = FALSE, legend="bottom") 
# Save the combined plot
ggsave("Fig5.tiff", combined_plot2, width = 12, height = 4, dpi = 500, compression = "lzw")


############# SUMMARY ###############
texreg(list(gdp_ntl_fit, 
            gdp_ntl_fit_time, 
            gdp_ntl_fit_yearlyFE),
       use.packages=FALSE, label="tab:GDP", single.row=TRUE, siunitx = TRUE)

print(texreg(list(gdp_ntl_fit, 
                  gdp_ntl_fit_time, 
                  gdp_ntl_fit_yearlyFE),
             use.packages=FALSE, label="tab:5", single.row=TRUE,custom.model.names = model_names[1:3], siunitx = TRUE ))


# Using robust SE 
texreg(list(gdp_ntl_fit, 
            gdp_ntl_fit_time, 
            gdp_ntl_fit_yearlyFE),
       use.packages=FALSE, label="tab:GDP", single.row=TRUE, siunitx = TRUE)

print(texreg(list(coeftest(gdp_ntl_fit,vcov = vcovHC(gdp_ntl_fit, 'HC3')), 
                  coeftest(gdp_ntl_fit_time,vcov = vcovHC(gdp_ntl_fit_time, 'HC3')), 
                  coeftest(gdp_ntl_fit_yearlyFE,vcov = vcovHC(gdp_ntl_fit_yearlyFE, 'HC3'))),
             use.packages=FALSE, label="tab:5", single.row=TRUE,custom.model.names = model_names[1:3], siunitx = TRUE ))


model_names = c("(1) NTL", 
                "(2) NTL and time trend",
                "(3) NTL and yearly fixed effect")

## Breusch Pagan table
bp_results <- data.frame(
  Model = c(model_names[1], model_names[2], model_names[3]),
  Statistic = c(bptest$statistic,bptest_time$statistic, bptest_yearlyFE$statistic),
  DF = c(bptest$parameter,bptest_time$parameter, bptest_yearlyFE$parameter),
  P_Value = c(bptest$p.value,bptest_time$p.value, bptest_yearlyFE$p.value)
)

bp_result_t = data.frame(t(bp_results))
print.xtable(xtable(bp_result_t), include.rownames = TRUE, include.colnames = FALSE)


## ADF table
adf_test_result1 <- adf.test(df_ntl_gdp_og$GDP[df_ntl_gdp_og$country == "AFG"] %>% na.omit()) 
adf_test_result2 <- adf.test(df_ntl_gdp_og$NTL[df_ntl_gdp_og$country == "AFG"] %>% na.omit())
adf_test_result3 <- adf.test(df_ntl_gdp_og$GDP_diff[df_ntl_gdp_og$country == "AFG"] %>% na.omit())
adf_test_result4 <- adf.test(df_ntl_gdp_og$NTL_diff[df_ntl_gdp_og$country == "AFG"] %>% na.omit())

adf_table1 = cbind(adf_test_result1$type1,
                   adf_test_result2$type1[,-1],
                   adf_test_result3$type1[,-1],
                   adf_test_result4$type1[,-1])
print.xtable(xtable(adf_table1), include.rownames = FALSE)

adf_table2 = cbind(adf_test_result1$type2,
                   adf_test_result2$type2[,-1],
                   adf_test_result3$type2[,-1],
                   adf_test_result4$type2[,-1])
print.xtable(xtable(adf_table2), include.rownames = FALSE)

adf_table3 = cbind(adf_test_result1$type3,
                   adf_test_result2$type3[,-1],
                   adf_test_result3$type3[,-1],
                   adf_test_result4$type3[,-1])
print.xtable(xtable(adf_table3), include.rownames = FALSE)

########## Cross Validation ############
set.seed(2025)
df_ntl_gdp = df_ntl_gdp %>% na.omit() %>% arrange(country)
set.seed(2025)

train.control <- trainControl(method = "cv", number = 10)
model1 <- train(GDP~NTL, data =  df_ntl_gdp %>% na.omit(), method = "lm",
                trControl = train.control)
model2 <- train(GDP~NTL+year, data =  df_ntl_gdp %>% na.omit(), method = "lm",
                trControl = train.control)
model3 <- train(GDP~NTL + factor(year), data =  df_ntl_gdp %>% na.omit(), method = "lm",
                trControl = train.control)

# Model 4: Random Forest
model4 <- train(GDP ~ NTL + factor(year), data =  df_ntl_gdp %>% na.omit(), method = "rf",
                trControl = train.control)

# Model 5: Boosted Regression Tree
model5 <- train(GDP ~ NTL + factor(year), data =  df_ntl_gdp %>% na.omit(), method = "gbm",
                trControl = train.control)

model_names = c("(1) NTL", 
                "(2) NTL and time trend",
                "(3) NTL and yearly fixed effect",
                "(4) Random Forrest",
                "(5) Boosted Regression Tree"
)

table_cv = data.frame(Model = model_names, 
                      rbind(rbind(model1$results, 
                                  model2$results,
                                  model3$results)[,c(-1)],
                            rbind(
                              model4$results[2,c(-1)],
                              model5$results[7,c(-1,-2,-3,-4)])))

table_cv = table_cv[c(1,2,4,5,7)]
print.xtable(xtable(table_cv), include.rownames = FALSE)


##### Testing on Afghanistan #### 
set.seed(100)
train.control <- trainControl(
  method = "cv",
  number = sum( (df_ntl_gdp %>% na.omit())$country == "AFG"),  # Number of unique countries
  index = lapply(c(1:5), function(i) index(df_ntl_gdp%>% na.omit())[-i]), # Indices to leave out
  returnResamp = "final",
  savePredictions = TRUE
)

model1 <- train(GDP~NTL, data =  df_ntl_gdp %>% na.omit(), method = "lm",
                trControl = train.control)
model2 <- train(GDP~NTL+year, data =  df_ntl_gdp %>% na.omit(), method = "lm",
                trControl = train.control)
model3 <- train(GDP~NTL + factor(year), data =  df_ntl_gdp %>% na.omit(), method = "lm",
                trControl = train.control)

# Model 4: Random Forest
model4 <- train(GDP ~ NTL + factor(year), data =  df_ntl_gdp %>% na.omit(), method = "rf",
                trControl = train.control)

# Model 5: Boosted Regression Tree
model5 <- train(GDP ~ NTL + factor(year), data =  df_ntl_gdp %>% na.omit(), method = "gbm",
                trControl = train.control)


table_cv = data.frame(Model = model_names, 
                      rbind(rbind(model1$results, 
                                  model2$results,
                                  model3$results)[,c(-1)],
                            rbind(
                              model4$results[2,c(-1)],
                              model5$results[8,c(-1,-2,-3,-4)])))

table_cv = table_cv[c(1,2,4,5,7)]
print.xtable(xtable(table_cv), include.rownames = FALSE)
