# Supplementary material for: Estimating the collapse of Afghanistan’s economy using nightlights data
Source: PLoS One. 2024 Dec 13;19(12):e0315337. doi: 10.1371/journal.pone.0315337 (PMC11642984; doi:10.1371/journal.pone.0315337)
Supplement: S1 Data — (ZIP) [file pone.0315337.s009.zip › Data_and_Code/log_gdp_data.csv]

country	year	GDP
AFG	2014	23.743550645004017
AFG	2015	23.67474428316677
AFG	2016	23.620092958472082
AFG	2017	23.654643919390118
AFG	2018	23.61659005065721
AFG	2019	23.65709315393073
AFG	2020	23.71679213216042
AFG	2021	NA
AFG	2022	NA
ARM	2014	23.175090706436734
ARM	2015	23.079707999295902
ARM	2016	23.079025396188765
ARM	2017	23.167997740083898
ARM	2018	23.245624063351197
ARM	2019	23.334753046679026
ARM	2020	23.26026659822021
ARM	2021	23.35363615989458
ARM	2022	23.694371071482486
AZE	2014	25.04394598986138
AZE	2015	24.69499511990774
AZE	2016	24.357345775026864
AZE	2017	24.433579609756663
AZE	2018	24.575803559864646
AZE	2019	24.598090177620442
AZE	2020	24.477300809316045
AZE	2021	24.72741964175031
AZE	2022	25.089176540102105
BGD	2014	25.875894973263428
BGD	2015	25.996668254106616
BGD	2016	26.303887304278266
BGD	2017	26.406011179160824
BGD	2018	26.495887346975383
BGD	2019	26.58473102930645
BGD	2020	26.64726009713943
BGD	2021	26.754587434483472
BGD	2022	26.854929764496042
BTN	2014	21.368844554144815
BTN	2015	21.41820982167654
BTN	2016	21.492897885714054
BTN	2017	21.675447943751273
BTN	2018	21.67234731699765
BTN	2019	21.72964711682319
BTN	2020	21.62245274592101
BTN	2021	21.741392273740107
BTN	2022	NA
GEO	2014	23.592716540020728
GEO	2015	23.428222845470035
GEO	2016	23.440711668719015
GEO	2017	23.510906032326794
GEO	2018	23.590989864036874
GEO	2019	23.58377593264739
GEO	2020	23.485988709642342
GEO	2021	23.648004969026076
GEO	2022	23.93333463611297
IND	2014	28.34354263562558
IND	2015	28.374665745306455
IND	2016	28.46166545255387
IND	2017	28.606136926795468
IND	2018	28.62535735317908
IND	2019	28.67327688
IND	2020	28.61369694
IND	2021	28.778520973273586
IND	2022	28.85968043313441
IRN	2014	26.855324135772452
IRN	2015	26.73505473276696
IRN	2016	26.850035921376904
IRN	2017	26.910770219948215
IRN	2018	26.521424522498286
IRN	2019	26.371005269184504
IRN	2020	26.202802013927506
IRN	2021	26.60685812709427
IRN	2022	26.74790692406668
IRQ	2014	26.154432859554834
IRQ	2015	25.839906068770592
IRQ	2016	25.83887650503027
IRQ	2017	25.95553773441791
IRQ	2018	26.149833351890514
IRQ	2019	26.177030604217094
IRQ	2020	25.92134339595297
IRQ	2021	26.05932012074351
IRQ	2022	26.29990475436275
JOR	2014	24.330057505670705
JOR	2015	24.376181732684948
JOR	2016	24.409455454861387
JOR	2017	24.45156877008536
JOR	2018	24.493053640209524
JOR	2019	24.51881832527042
JOR	2020	24.50062270556769
JOR	2021	24.558323564271706
JOR	2022	24.60798715561146
KAZ	2014	26.123307376845805
KAZ	2015	25.940310264888122
KAZ	2016	25.645276235462084
KAZ	2017	25.840096031468086
KAZ	2018	25.91254915807243
KAZ	2019	25.925442195347575
KAZ	2020	25.86541094918672
KAZ	2021	26.00703923
KAZ	2022	26.141569716047066
KGZ	2014	22.733906776067258
KGZ	2015	22.622110959675407
KGZ	2016	22.642112388217036
KGZ	2017	22.764867700729273
KGZ	2018	22.83603410189911
KGZ	2019	22.96091502472214
KGZ	2020	22.835957008734628
KGZ	2021	22.947795756656646
KGZ	2022	23.169428761570575
LBN	2014	24.59644850279936
LBN	2015	24.633874599540746
LBN	2016	24.65797571357334
LBN	2017	24.694079891251846
LBN	2018	24.72880685640065
LBN	2019	24.666902989806008
LBN	2020	24.179965039415908
LBN	2021	23.86448025072978
LBN	2022	NA
LKA	2014	25.136409957923302
LKA	2015	25.16757401867001
LKA	2016	25.200742212206418
LKA	2017	25.270555160161898
LKA	2018	25.271800814324802
LKA	2019	25.212070488519945
LKA	2020	25.159313176512633
LKA	2021	25.206811169554776
LKA	2022	25.032769873911604
NPL	2014	23.84702242816969
NPL	2015	23.916241174883115
NPL	2016	23.922922531179136
NPL	2017	24.08958149293839
NPL	2018	24.223147251570825
NPL	2019	24.255087326138923
NPL	2020	24.232828990665332
NPL	2021	24.33215037093942
NPL	2022	24.432640014673535
PAK	2014	26.326824487407162
PAK	2015	26.42692693935321
PAK	2016	26.47147978452842
PAK	2017	26.54987205812814
PAK	2018	26.59855652184126
PAK	2019	26.494424904011606
PAK	2020	26.428466005592696
PAK	2021	26.576951834858743
PAK	2022	26.649384514056404
SYR	2014	23.79141464962628
SYR	2015	23.524709179872946
SYR	2016	23.256862875233814
SYR	2017	23.51869939399463
SYR	2018	23.791148429615248
SYR	2019	23.8412554
SYR	2020	23.135311242915815
SYR	2021	22.917097212032058
SYR	2022	NA
TJK	2014	22.932924574757262
TJK	2015	22.836073478804064
TJK	2016	22.66809198395377
TJK	2017	22.74301086889555
TJK	2018	22.772892329898085
TJK	2019	22.839619405930403
TJK	2020	22.819314195573533
TJK	2021	22.91355590909786
TJK	2022	23.073890659060414
TKM	2014	24.49658318
TKM	2015	24.30120574947525
TKM	2016	24.31148008437336
TKM	2017	24.35891026310368
TKM	2018	24.431100220226398
TKM	2019	24.53508958763977
TKM	2020	24.547942863957566
TKM	2021	24.635437402767487
TKM	2022	24.75826472105956
TUR	2014	27.568011675068412
TUR	2015	27.485201746368283
TUR	2016	27.491394478231296
TUR	2017	27.479021362861594
TUR	2018	27.381241195053093
TUR	2019	27.357907009216753
TUR	2020	27.302987074830853
TUR	2021	27.432405838908817
TUR	2022	27.53353885841842
UZB	2014	25.115804350425023
UZB	2015	25.17989268121644
UZB	2016	25.179219849095606
UZB	2017	24.85171101961784
UZB	2018	24.691103954048017
UZB	2019	24.822324332860816
UZB	2020	24.821348425647393
UZB	2021	24.966039240272906
UZB	2022	25.110178688189738
