# Supplementary material for: Estimating the collapse of Afghanistan’s economy using nightlights data
Source: PLoS One. 2024 Dec 13;19(12):e0315337. doi: 10.1371/journal.pone.0315337 (PMC11642984; doi:10.1371/journal.pone.0315337)
Supplement: S1 Data — (ZIP) [file pone.0315337.s009.zip › Data_and_Code/cleaned_monthly_ntl_data.csv]

	GID_0	NAME_0	GID_1	NAME_1	VARNAME_1	NL_NAME_1	TYPE_1	ENGTYPE_1	CC_1	HASC_1	20140101	20140201	20140301	20140401	20140501	20140601	20140701	20140801	20140901	20141001	20141101	20141201	20150101	20150201	20150301	20150401	20150501	20150601	20150701	20150801	20150901	20151001	20151101	20151201	20160101	20160201	20160301	20160401	20160501	20160601	20160701	20160801	20160901	20161001	20161101	20161201	20170101	20170201	20170301
1	AFG	Afghanistan	AFG.1_1	Badakhshan	Badah?an	NA	Velayat	Province	NA	AF.BD	430.150000274181	413.700000502169	325.950000014156	225.719999579713	387.160000802949	304.449999824166	382.53000004217	481.769999966025	405.859999649227	373.039999827743	140.649999791756	623.089997768402	398.449998766184	336.559999298304	336.510000385344	257.469999460503	318.649999983609	219.330000253394	218.779999651015	262.240000020713	291.530000554398	298.599999744445	384.989999763668	354.459999555722	319.449999703094	338.420000363141	329.809999842197	290.98000039719	407.929999936372	329.020000295714	234.909999586642	277.149999510497	354.729999963194	481.430000498891	330.239999294281	448.180000595748	381.329999610782	481.149998396635	450.219999089837
2	AFG	Afghanistan	AFG.2_1	Badghis	Badghes|Badghisat|Badgis	NA	Velayat	Province	NA	AF.BG	121.1099999547	184.929999276996	92.2399997115135	83.3400001712143	147.379999566823	118.300000203773	165.219999447465	154.670000404119	179.500000983477	119.260000281036	66.4399998951703	141.159999117255	155.390001326799	100.129999339581	58.6600002348423	118.559999231249	121.320000013337	99.0300000552088	80.1500003784895	36.2499999981374	57.8600000143051	82.9999995976686	90.4599999934435	85.020000487566	63.9999998454005	62.699999846518	104.380000015721	46.460000384599	109.980000097305	93.7799995578825	79.059999704361	100.100000094622	80.3799998834729	109.19000017643	74.1999999433756	99.1100004315376	147.520000740886	164.719999760389	107.760000184178
3	AFG	Afghanistan	AFG.3_1	Baghlan	Baglan|Bughlan	NA	Velayat	Province	NA	AF.BL	1200.26999935508	1265.55000057817	1461.42999731749	1603.15999681689	1877.24000126868	1648.52000209503	1680.23999643698	2055.77000300586	2106.03000060469	1815.5299988687	866.020000798628	1946.98000094295	1131.29999935627	1321.05000075139	1822.36999789625	1943.34999847971	1849.07999777421	1677.15999965928	1555.48999878764	1599.93999982998	2077.88000158966	1896.77999742329	1185.55000022799	1043.91000047885	648.499998850748	728.06000119634	1641.13000153936	1664.50999918208	1932.68999652937	1808.61999887228	1612.32000101916	1657.37999925204	1758.7199989818	2232.54000121355	1827.44999936037	1559.58999715	1798.92999683321	2012.40999665856	1803.93999947608
4	AFG	Afghanistan	AFG.4_1	Balkh	Balh|Mazar-i-Sharif|Mazar	NA	Velayat	Province	NA	AF.BK	9408.74998906255	10934.9799978286	9423.16000871733	9919.51000281423	11138.3999974504	9017.45000005886	10940.7900015712	10068.4999947697	10604.3000029549	10306.8500064164	5400.75000274926	8928.87000733614	6797.5499932766	6068.20999267697	8953.78999049217	9582.95000384562	9143.7499922514	9464.66001711786	9100.66001058184	8758.92000599578	9609.47000416182	9966.22000466287	9848.16998977959	9500.62000083923	6745.15999792144	7456.16999480315	9289.40000715666	8247.789999336	9617.76000024751	9695.95000237599	9008.81999580003	8598.14000621997	8269.05999565125	10274.7399922609	9691.50000885129	7970.48000441492	8099.16999423504	9202.51998966932	9755.0899900496
5	AFG	Afghanistan	AFG.5_1	Bamyan	NA	NA	Velayat	Province	NA	AF.BM	75.5000001937151	84.6400000154972	75.6599999219179	70.6699996814132	82.5100002363324	83.0699993446469	94.4499998837709	100.390000388026	96.5999995321035	80.2499999031425	69.8499996811152	122.760000050068	116.759999871254	103.909999936819	77.7899997159839	92.96999964118	95.509999576956	99.499999595806	95.7499997224659	81.5600003190339	110.010000310838	90.2900004126132	99.5999994650483	98.3099995106459	105.379999920726	138.010000035167	83.4099998697639	73.4600000586361	110.850000372157	111.559999797493	91.9800004605204	98.6600000672042	109.439999904484	155.310000166297	107.170000527054	114.959999315441	137.529999434948	141.559999644756	108.439999401569
6	AFG	Afghanistan	AFG.6_1	Daykundi	NA	NA	Velayat	Province	NA	AF.DK	25.5000001192093	37.4899999499321	29.6699999719858	39.5300000607967	46.749999769032	35.1800001300871	39.0399998873472	38.7099999338388	35.4600000604987	32.2099999263883	17.5199999753386	45.6800000220537	40.1100000441074	35.4200001060963	34.5300001055002	25.6299999691546	20.8099999912083	14.979999916628	22.7299999594688	10.2899999897927	23.5099999979138	24.7399999238551	24.8699998408556	35.2899999171495	13.1299999132752	14.2399999629706	9.03999994881451	11.3699999600649	17.5099999979138	19.3800000604242	14.6700000278652	12.9099999610335	22.2799999266863	29.27000002563	12.9100000020117	25.3700000718236	21.8500000238419	24.3599999547005	23.2400000393391
7	AFG	Afghanistan	AFG.7_1	Farah	NA	NA	Velayat	Province	NA	AF.FH	358.869998600334	502.539999198169	477.92999939248	493.350001186132	495.820000743493	380.520000139251	427.650000566617	480.02000027895	569.350000716746	432.369999967515	343.509999595582	580.489997982979	411.009998809546	420.49999962002	521.010000362992	427.699999935925	416.059999296442	411.200001144782	404.730000123382	413.700001372024	448.290001515299	418.389999959618	516.479999672621	490.049999937415	390.069999800995	337.489999493584	377.389999749139	327.299999348819	409.220000041649	425.760001119226	351.479999961331	368.059998758137	442.839999444783	554.33999979496	314.610000593588	471.219998978078	578.509996950626	614.419998019934	591.950000479817
8	AFG	Afghanistan	AFG.8_1	Faryab	Fariab|Maimana|Meymaneh	NA	Velayat	Province	NA	AF.FB	1171.07000077516	1303.84999874979	1762.77999815159	1981.61999754608	2785.46999970078	1885.06999693066	2070.58000100777	2457.6699975282	2627.23000514507	2056.93999800831	1516.80000006407	3132.0200009048	2509.49999816716	2300.21000210196	3070.85999816656	2897.79999724403	3104.36999913305	3346.39000044018	2406.84999875166	2738.44999942742	3661.13000248	3336.8099989742	2594.18999490142	3309.67999617755	2697.59999634512	2516.45999933034	2934.81999998726	2215.21999911591	2981.29999980889	4098.12999269553	3298.08999115974	2868.68000233918	3234.20999957621	3860.95999716222	2770.14999868721	3265.18999838084	3037.96999672055	3578.59999924898	3212.85999974608
9	AFG	Afghanistan	AFG.9_1	Ghazni	Gazni	NA	Velayat	Province	NA	AF.GZ	110.720000237226	163.200000673532	111.950000092387	101.250000484288	141.379999525845	110.369999740273	121.089999943972	131.34999974072	106.889999933541	110.659999966621	62.5400001443923	144.50999943912	88.1000001654029	111.620000362396	97.4599999114871	79.8700002506375	70.3799998350441	95.1200001686811	83.6399997845292	54.5399995967746	79.8700000345707	89.9099997207522	74.7900002747774	105.250000283122	51.0499997809529	62.5099998954684	60.4300000462681	56.2299999147654	80.6100001037121	91.4300001934171	69.3799996431917	65.3499999307096	84.6199998110533	104.79000030458	63.3300000727177	89.3299998790026	115.829999759793	112.389999687672	119.459999740124
10	AFG	Afghanistan	AFG.10_1	Ghor	Gawr|Ghore|Ghour|Ghur	NA	Velayat	Province	NA	AF.GR	27.6899998784065	35.7500002682209	35.2100002020597	38.1600000597537	36.5600002408028	42.4399998709559	57.4499998688698	45.1100000590086	38.2800001353025	32.6300001293421	20.5300000626594	32.3999999761581	46.5800003111362	30.7900001704693	31.0499998927116	33.5799998752773	33.3400000780821	38.3899998608977	33.6900000181049	26.4199998266995	27.6599999889731	27.1200000233948	27.280000180006	26.6499998867512	27.9200000222772	34.0500001236796	16.0299999061972	20.0800000969321	28.3599998503923	32.4800000265241	25.3700000178069	22.7600001357496	25.6400000452995	30.5099999010563	16.4300000816584	22.9900000467896	21.9999999552965	31.7199997603893	27.4399999827147
11	AFG	Afghanistan	AFG.11_1	Hilmand	Girishk|Hilmend	NA	Velayat	Province	NA	AF.HM	11572.9599850029	10995.6399932466	13559.1699732095	12812.9699823558	11983.7099822834	10382.0499937516	11056.5900120251	10882.2500019222	10695.6600040793	6430.33999932557	5164.49998308718	6662.15999991447	6144.45999734104	4407.37998969853	4497.61999196373	5421.17000125349	5144.25999930501	4771.73999975808	4537.78000112623	4092.2600063961	4795.29000292718	5292.44999629445	4449.55000593141	5190.24000297859	3382.86999412253	3973.65000075474	3614.87000458315	2892.2199987378	3149.00999809802	3436.88999637216	3258.05999557674	2347.15999441035	2637.66999840736	3718.65000274032	3461.75999896228	3287.90999527089	3371.93999847025	3163.04999665916	3754.10999621451
12	AFG	Afghanistan	AFG.12_1	Hirat	NA	NA	Velayat	Province	NA	AF.HR	7389.75999519974	9466.85998344421	7920.38999633677	8070.72999646515	9001.12999369577	7444.76999703795	8037.73000105098	8695.61000697315	10014.1400089711	7977.65999919921	5570.24999468587	6695.89999775589	5919.46999098361	6588.81999387406	6461.52999588847	6575.74000600167	6316.93000213802	6120.05000288598	5461.81999906898	6203.07001055963	7466.82999957353	7327.2099888958	6852.31999460608	6561.50999803841	5571.00000136904	5397.07999844477	6456.56999136321	4601.01000418887	6195.39999758452	7509.06999438442	6708.29000033252	6898.14000415988	6727.34999826178	8530.94999440014	6526.83000093885	7156.68999822065	7335.91999933124	7297.62999840081	6824.17999261618
13	AFG	Afghanistan	AFG.13_1	Jawzjan	Jaozjan|Jozjan|Juzjan|Jouzjan|Shibarghan	NA	Velayat	Province	NA	AF.JW	824.389999218285	1023.1700000912	1422.40999965183	1637.61000289023	2334.51000259817	1412.85000281595	1449.54999893904	1825.99999831617	2183.80999831855	2094.53000056744	1077.53000111692	2238.67000058293	1542.93000085652	1454.01999896765	2135.28000479937	2552.38000326604	2560.72999770567	2637.17000252567	1923.0399989374	2390.89999791235	3085.86000299081	2899.84000301361	2199.15999905765	2247.48000305891	2048.02999795601	3344.75001662411	2543.45999969356	1803.25999697298	2498.51000254042	3233.57000505552	2751.95000041649	2572.85999821685	3088.57000560313	4127.64999058843	2933.48999878019	2530.21999981999	2390.90999864042	2554.91999742389	2313.20999877155
14	AFG	Afghanistan	AFG.14_1	Kabul	Cabul|Kabol|Kaboul	NA	Velayat	Province	NA	AF.KB	22326.2900124565	25877.6500255018	21075.2299995273	25787.0799975991	27051.1299594566	27795.3000069931	28951.0899766535	27876.1699948907	29243.7099833786	28750.9300036579	23688.5499864686	26247.4699903876	22797.0800135583	17742.9099990726	20384.7200059593	26589.2199896127	28883.3199658319	27908.2800011225	24007.3499658946	24450.5599939656	28529.6700357944	29273.7899864689	24231.6000181511	23681.7200008184	20204.5899989549	14487.6099973675	24141.599985972	21635.9699877426	27133.7700268999	28119.4300110862	26876.7000073437	25115.4200077429	27615.4699828476	29478.6800055057	26478.8600094691	26843.6299891174	21900.0799762905	23014.070017308	24856.7899741977
15	AFG	Afghanistan	AFG.15_1	Kandahar	Qandahar	NA	Velayat	Province	NA	AF.KD	10622.1300056577	9903.1999790743	12744.2899888828	12165.3700295612	10288.5799637809	9705.77999851853	11754.9999723304	10962.5800191015	10270.0400063321	9779.90998853743	8407.23997997493	8071.74001458287	7325.26000150293	7332.80999661982	6986.74999471754	8073.90998970717	7677.89003416523	8693.67997357249	8740.23000097647	7026.51000629924	7934.76999370754	8091.98001267761	6930.57999191247	8129.4200002104	6998.91000402346	7011.7900070902	6838.47998681664	7441.92000357248	7419.2299907729	7938.4099888131	7839.35000918992	6815.05000778288	7302.95998832583	7602.83999101818	7802.10999893583	7593.99998569116	7928.04998401552	6351.40999776125	8609.86001046002
16	AFG	Afghanistan	AFG.16_1	Kapisa	Kapesa	NA	Velayat	Province	NA	AF.KP	113.659999668598	141.130000166595	118.609999835491	142.47000034526	149.899999558926	148.029999934137	150.759999632835	175.969999790192	151.650000594556	135.990000322461	85.0099998526275	186.859999865294	135.550000175834	144.299999631941	130.579999640584	137.120000652969	154.639999486506	145.999999582767	120.520000230521	113.310000358149	157.549999393523	157.719999656081	126.359999939799	125.709999635816	100.91999993287	110.919999847189	169.429999943823	161.580000026152	191.089999340475	192.249999828637	190.959999551997	189.78999931179	226.029999256134	254.280000448227	173.070000268519	189.999999858439	207.210000097752	230.209999978542	228.329999625683
17	AFG	Afghanistan	AFG.17_1	Khost	NA	NA	Velayat	Province	NA	AF.KT	145.059999451041	117.459999829531	140.809999905527	153.09000018239	148.760000146925	142.430000737309	115.990000158548	136.190000146627	120.00000013411	127.159999713302	97.1999997533858	154.33999979496	197.220000192523	173.869999721646	164.290000028908	119.64999974519	118.590000038967	122.650000615045	127.199999969453	69.0199998579919	116.100000008941	132.569999366999	139.749999798834	164.260000348091	100.009999740869	103.689999969676	109.899999676272	109.79999967292	127.449999529868	168.349999621511	91.9700000006706	78.3700000196695	118.989999726415	145.029999777675	109.369999840856	130.840000517666	124.739999487996	152.099999710917	154.379999816418
18	AFG	Afghanistan	AFG.18_1	Kunar	Konarha|Kunarha	NA	Velayat	Province	NA	AF.KR	62.9199999272823	54.9100002069026	78.7299999594688	77.0099997855723	93.2400000393391	74.2899999320507	66.5299999192357	76.9300001934171	67.9900000616908	76.3599999323487	57.9199998192489	108.849999517202	100.459999725223	113.980000212789	75.9899998828769	80.3399999774992	85.7399998754263	68.0800002552569	46.5599999856204	43.1800000742078	76.0699999593198	94.1400001719594	78.6499997116625	96.9400001615286	61.4899998791516	67.0499999262393	77.3699998054653	83.6699994746596	96.9500003270805	129.280000340194	71.5500000510365	55.1200001072139	69.6899998858571	107.789999768138	74.1600002124906	100.150000095367	78.6799998935312	105.69999986887	105.790000334382
19	AFG	Afghanistan	AFG.19_1	Kunduz	Kondoz|Qonduz|Qunduz	NA	Velayat	Province	NA	AF.KZ	2347.7300042212	2503.2999958992	2845.15999650955	3113.68999782391	3266.02999856323	2777.58999745548	3246.01999542862	3595.6199990958	3698.76999944448	3571.64999991655	2204.20999930426	4229.97999927402	1733.6100037694	2512.63999412209	3339.72999165207	3061.31000443362	2903.96999443322	2207.77000162005	2507.74999837391	2737.9299975317	3530.84000499919	1901.16000138782	1666.97000202909	1379.3000010103	1404.61999749392	1479.72000176087	2570.77999810316	2828.02999735996	3046.24999587983	2367.71999788284	2430.23999908753	2627.37000176497	2589.78000068292	1846.96000227332	2598.34999926016	2002.46999873221	2102.33000054955	2666.96999469399	2719.55999626219
20	AFG	Afghanistan	AFG.20_1	Laghman	Lagman	NA	Velayat	Province	NA	AF.LA	357.029998764396	367.780000269413	354.259998902678	421.61000033468	465.55999802053	398.289999548346	309.250000327826	370.979997932911	386.339999392629	413.469999790192	415.209998877719	528.389999106526	552.679998502135	583.929997652769	495.790001131594	532.590000553057	487.950000334531	390.289999870583	370.069999810308	303.279999526218	461.95000051707	473.859999880195	487.180001087487	476.20999943465	479.629999600351	480.789998946711	556.339999221265	518.68999809958	554.86999937892	587.099999837577	398.359999688342	327.969999156892	363.970000177622	537.280000567436	513.109999787062	600.640004374087	538.589997798204	672.349999606609	625.339997828007
21	AFG	Afghanistan	AFG.21_1	Logar	Lawghar|Loghar	NA	Velayat	Province	NA	AF.LW	165.400000303984	209.729999154806	176.969999730587	206.350000746548	217.619999296963	184.190000507981	188.73000061512	175.749999195337	217.860000804067	126.489999964833	66.6299999747425	167.120000213385	138.749999791384	171.969999819994	136.640000201762	106.910000666976	117.26999983564	154.929999992251	131.75999978371	115.299999831244	148.859999742359	139.609999939799	126.609999775887	174.46999977529	82.0600000210106	70.7599998116493	99.2100002747029	82.9299997910857	131.720000203699	145.389999520034	107.759999960661	98.0599999800324	119.2199992612	145.710000216961	102.120000123978	125.089999884367	151.55000013113	137.55999968946	133.000000223517
22	AFG	Afghanistan	AFG.22_1	Nangarhar	Ningrahar|Eastern Province	NA	Velayat	Province	NA	AF.NG	1419.96999914572	1166.03000026941	1477.6999970153	1669.2599985376	1551.41999876499	1396.10999963433	1092.34000176191	1311.81999875605	1318.87999753654	1637.06999740005	1735.75000046566	1679.18999901414	1706.91999956965	2052.34000296891	1576.07999783009	1570.12000170723	1530.89999906346	1340.51999814622	1287.83999702334	1065.65999961458	1469.29999827594	1755.10999828577	1948.37000191957	1601.92999748886	1703.08000287227	1524.59000119008	2028.65999482572	1773.38999870047	1682.16000004113	1679.23999635503	1210.90999912471	1107.5500016734	1230.26999836415	1798.19000147283	1884.34000073746	2038.33999535441	1767.6500043422	2301.61000169814	2248.20000261068
23	AFG	Afghanistan	AFG.23_1	Nimroz	Neemroze|Nimrod|Nimrooz|Nimroze|Chakhansur	NA	Velayat	Province	NA	AF.NM	1367.75000025705	1453.10999707133	2122.11000646651	1915.89999485016	1761.34999745712	1365.55999802798	1385.20000239089	1621.15999820828	1902.63999712467	1989.91000062227	2005.6200032495	1830.38000073284	1674.62000103667	1711.55999724567	2010.24000151455	1580.30000118911	1346.86999836937	1387.65000158362	1269.25000174157	1342.52000227012	1660.17999238148	1768.23000006191	1595.91999870166	1541.30999748781	1468.43999716081	1433.78999708965	1467.53999945894	1463.81000004523	1313.95999667421	1267.73000128567	1156.40000178851	1183.93999970704	1293.45000367612	1708.85999741405	1408.11999765225	1562.68999858759	1612.35999895632	1388.43999606371	1653.3199999854
24	AFG	Afghanistan	AFG.24_1	Nuristan	Nooristan|Nuristão	NA	Velayat	Province	NA	AF.NR	4.48999999463558	4.20000002533197	5.14999999478459	4.11999997496605	6.66999997198582	4.280000038445	5.61999998986721	6.49999998509884	5.44000001251698	5.81999994814396	3.5699999909848	9.80000004172325	16.5399999022484	25.7599998414516	12.4699999913573	8.73999999463558	11.4000000040978	8.74999999254942	4.74000000953674	4.65999997034669	8.50999996811152	11.8800000138581	12.6499999761581	13.7100000232458	8.71000002324581	8.14999999664724	8.36999994702637	8.47999999299645	10.7200000211596	9.25000004470348	3.74999998696148	4.93000003136694	7.74000000208616	14.6199999153614	7.17999996989965	15.0100001394749	9.3600000590086	12.1999999582767	10.539999961853
25	AFG	Afghanistan	AFG.25_1	Paktika	Paktiya|Paktya|Southern Province	NA	Velayat	Province	NA	AF.PK	82.6900000050664	104.190000273287	79.8599998354912	74.7299995087087	68.6599998660386	62.0199997499585	68.0000004544854	91.6599999666214	79.2200001701713	82.1599999517202	14.5899999290705	83.54000005126	31.6599999070168	38.8700001686811	27.0900000631809	18.6500000655651	17.9599999971688	28.5499999858439	30.1399999950081	11.9799999762326	24.2800000198185	24.1499999314547	18.9800000190735	25.3399999290705	4.7100000102073	7.44999997131526	8.73999996297061	9.55000000819564	13.7199999764562	18.4799999631941	20.9899998754263	15.5099999420345	23.1099999323487	47.1400000154972	29.3000002596527	34.6999998129904	49.3300004899502	51.7399997264147	53.4400000870228
26	AFG	Afghanistan	AFG.26_1	Paktya	Paktiya|Southern Province	NA	Velayat	Province	NA	AF.PT	392.009999640286	301.799999557436	264.900001078844	246.350000079721	283.330000028014	311.630001936108	326.999999849126	327.189998954535	306.719998851418	315.770000379533	233.400001164526	329.02999985218	253.049999654293	266.690000459552	226.670000255108	180.270000118762	203.3099998869	235.600000442937	237.240000344813	211.78999967128	257.380000695586	272.220001645386	184.929999604821	226.359999611974	164.729999920353	147.599999701604	149.029999706894	166.640000090003	224.180000737309	300.450000563636	194.420000743121	180.080000845715	246.709999971092	271.199999198318	230.880000013858	277.089999685064	277.970000743866	292.229999855161	302.339998975396
27	AFG	Afghanistan	AFG.27_1	Panjshir	NA	NA	Velayat	Province	NA	AF.PJ	148.63000009954	166.870000198483	137.029999755323	124.530000280589	207.169999659061	179.389999886975	202.129999965429	220.249999836087	181.620000295341	170.289999775589	82.219999730587	275.569999396801	206.069999575615	217.449999000877	167.729999922216	123.86999989301	159.359999991953	150.100000264123	136.469999933615	114.289999837056	161.640000335872	142.700000092387	161.069999307394	145.729999549687	112.079999882728	122.080000117421	118.329999966547	108.970000088215	182.590000212193	166.969999792054	139.550000045449	139.080000018701	189.609999813139	220.429999932647	142.079999802634	183.209999941289	249.919998839498	269.449999183416	236.869999736547
28	AFG	Afghanistan	AFG.28_1	Parwan	Charikar	NA	Velayat	Province	NA	AF.PV	13726.5199944973	14782.1200016886	13461.2200148329	13446.7699950561	13776.5299654678	14609.5400065761	13031.7300131619	14255.2100103199	13901.8800269291	12275.1499952152	12098.6000110153	13507.8000098169	10686.7100223601	10154.4499811977	11265.839996472	12091.9999941513	13531.5999354199	12601.0999742821	10964.9399743229	11398.0500088967	11637.919979237	12156.720026195	11165.5999677852	11796.449988544	10082.1599970497	10604.0400011167	11337.5400093328	9809.36001805589	11716.0599861667	11763.1200069785	11283.8300038744	10543.9099883754	11599.2899558768	11996.6400223672	11491.6999757215	11958.6799940616	11396.1500164568	10646.6199792922	11026.8300277889
29	AFG	Afghanistan	AFG.29_1	Samangan	NA	NA	Velayat	Province	NA	AF.SM	432.940000787377	445.810000494123	440.849999338388	403.060000553727	464.600000277162	458.859998911619	650.540000557899	624.350000560284	684.040000677109	537.989999607205	293.470000052825	620.790000915527	175.69000005722	478.009999895468	622.199999451637	574.620000725612	518.510000757873	576.430000644177	576.560000054538	504.379999671131	593.970000024885	554.999999508262	464.310001328588	450.280000850558	341.870000464842	465.729998838156	548.159999702126	447.400000140071	568.249999362975	560.879999583587	466.63000032492	484.559999885038	508.580001235008	624.09999768436	511.469998329878	424.619998171926	506.069999694824	562.009999424219	563.85000102222
30	AFG	Afghanistan	AFG.30_1	Sari Pul	Sar-e Pul|Saripol	NA	Velayat	Province	NA	AF.SP	292.220001116395	316.380000375211	396.379999570549	512.200000528246	698.909999936819	400.41000126861	369.109999217093	539.820001542568	633.290000081062	523.780000299215	332.300001608208	759.279999166727	512.910000488162	528.649998486042	658.749999761581	610.969997983426	665.21000013873	659.720000512898	563.309999808669	639.709999749437	739.359999276698	704.959999702871	548.029999360442	617.749999463558	517.950000952929	629.229999728501	678.479999491945	530.660000879318	613.479998890311	739.509997092187	658.159999849275	665.369999174029	720.909999765456	905.459997490048	729.889999460429	624.760000675917	714.530001088977	803.379997938871	594.00000089407
31	AFG	Afghanistan	AFG.31_1	Takhar	Takar	NA	Velayat	Province	NA	AF.TK	570.710000753403	653.630000963807	529.910000320524	448.49000027962	712.199999274686	647.16999929212	760.929999183863	917.549999043345	735.839999817312	652.139999173582	415.490000421181	1113.89999943972	654.849999576807	733.229999765754	775.549999576062	657.219999160618	741.790001120418	730.619999755174	729.099999608472	753.319998927414	868.929999358952	707.239999474958	891.019998811185	770.089999698102	632.929999645799	598.420000066981	589.81000027433	599.690000174567	974.319998476654	971.289997886866	850.429999893531	898.549998674542	958.469998978078	1067.93999756873	763.359999692068	733.429999638349	898.359998129308	1151.07999823987	1038.8299998492
32	AFG	Afghanistan	AFG.32_1	Uruzgan	Urozgan	NA	Velayat	Province	NA	AF.OZ	278.26000122726	343.48000203073	486.329999454319	432.259998500347	444.690003182739	452.929999064654	463.420002087951	503.909999012947	482.570003785193	448.440000452101	62.8100001309067	170.250000178814	117.930000059307	161.660000294447	134.949999790639	178.790000837296	368.180000636727	337.299997374415	264.84000069648	191.630001673475	257.789999306202	242.819999996573	234.489999394864	275.989997312427	193.849998436868	217.370000341907	199.729999870062	181.679999712855	233.399999480695	257.699999649078	219.6099999547	187.449999874458	245.119999758899	225.859999597073	176.329998545349	189.520000910386	169.870000660419	168.47000014782	186.570000723004
33	AFG	Afghanistan	AFG.33_1	Wardak	Verdak|Wardag|Maiden	NA	Velayat	Province	NA	AF.VR	440.419999867678	740.330002307892	446.930001154542	440.060001008213	480.260001026094	458.479999676347	445.680000700057	433.879999935627	420.110003098845	385.45999750495	282.499998576939	396.399998635054	482.289999678731	362.269998013973	348.639999836683	351.979998834431	365.450000118464	368.249998563901	328.050000177696	337.259999077767	380.140000227839	363.180000282824	332.080001160502	336.009999185801	292.579999903217	167.850000169128	199.599998982623	221.909999608994	304.170000243932	285.409999335185	257.98000016436	228.229999976233	291.470000624657	327.050000891089	262.189999751747	289.660001166165	341.399999111891	362.650000244379	270.559999108315
34	AFG	Afghanistan	AFG.34_1	Zabul	Zubul|Zaboul	NA	Velayat	Province	NA	AF.ZB	511.069998256862	510.969999991357	501.699998542666	491.389998145401	507.499997273088	463.100001461804	377.769998177886	368.029999375343	261.210001379251	232.81000033021	136.499999424443	196.450000151992	159.399999558926	218.279999956489	251.879998788238	217.079999625683	216.799998827279	239.579999649897	279.609999667853	130.75000003539	180.300000220537	228.37999946624	183.970000118017	212.449999630451	174.039999580011	175.999999655411	196.700000267476	147.360000574961	211.360000280663	214.379999469966	210.790000412613	189.28999991715	234.239999331534	248.839999377728	179.589999426156	186.5300001055	188.280000329018	181.989999786019	213.890000507236
35	ARM	Armenia	ARM.1_1	Aragatsotn	Aragacot'n	?????????|?????????	Marz	Province	NA	AM.AG	988.469998128712	936.809999279678	748.360000403598	730.70999950543	804.89999929443	763.209999235347	854.020000036806	1022.4199982509	994.809998445213	904.829999167472	494.510000323877	1607.65999829769	916.640000641346	985.209998354316	680.399999661371	656.11000168696	668.889998817816	489.949999080971	556.110000755638	738.889999371022	676.669999184087	653.599999848753	861.569999262691	910.979999022558	1480.53000053763	1096.85999901593	513.839998267591	595.989999743178	802.259998871014	661.38000080362	500.789998134598	699.919999441132	717.459999535233	802.859999518842	747.280000008643	1182.6499992013	1762.6699950695	1776.8799945116	861.629998028278
36	ARM	Armenia	ARM.2_1	Ararat	NA	??????|??????	Marz	Province	NA	AM.AR	3188.45999675989	4018.95000124723	3500.01999718696	3701.93999803253	3202.4299993068	3316.49999945983	3879.54999550991	4050.92999526858	4090.37999729812	4181.15999650955	2945.34000146016	4822.62000125647	3352.59999780357	4194.29999986291	3312.13000114821	3301.42000134103	3207.459997328	2416.10999883525	2728.69000162743	2967.62999810465	3511.56999944523	3083.67999701947	3451.94000054896	3122.69999766722	4924.49999473989	3310.76999565214	2875.66999997199	3014.62999750115	3131.99000354856	2587.86999855563	2461.09999754466	3035.71999686398	3286.16999560222	3115.45999907702	3108.70999887586	4168.89999994636	6988.30000433326	7187.88998970389	3431.32000036538
37	ARM	Armenia	ARM.3_1	Armavir	NA	???????|???????	Marz	Province	NA	AM.AV	2679.66000035219	3713.67999925464	3711.22000104748	3637.16999126785	3609.28000267781	3633.57999028079	4114.70000437461	4052.53999385238	4265.49999292195	4121.9799996838	2550.32000063919	5079.59000742435	3233.28000172973	3725.23999771476	3178.04999832623	3391.26999910921	3330.39999595284	2746.24998680316	3401.60000928491	3342.34000297077	3348.29999784008	3276.35999577492	3596.28999187052	3068.68999678455	5265.07000614703	3404.32000316493	3033.99999977089	3307.02999797091	3559.91999911144	2911.48000278138	3041.75999764912	3375.26999436691	3510.76998124272	3622.99000195414	3484.69000222161	4476.19999751449	8096.3700042963	7487.80998533964	3634.19999146461
38	ARM	Armenia	ARM.4_1	Erevan	Yerevan	?????|??????	Kaghak	City	NA	AM.ER	8941.81998836994	13653.609995842	13168.0900088549	13088.8299849629	12081.7399888039	13082.4900201857	13791.8499862552	12701.5400149822	15353.1500118971	14346.0200110376	10082.9099895656	14573.9500101805	11496.5299860835	13159.1999903917	11999.5700324774	16760.9800258279	13284.0900226384	11576.019997701	12431.3700072914	13094.7900058925	13436.1100383401	14991.8900123835	13099.4900015891	12282.7900022566	21365.0600221157	14586.9399979711	12897.6800082326	13861.2100245059	12861.58001405	11957.3299957961	13500.9599696845	12972.4999671578	13624.4100139439	14681.9299939275	14389.6499971151	15924.2600232363	25276.6900114417	25253.4599965215	12204.2900175452
39	ARM	Armenia	ARM.5_1	Gegharkunik	Gelark'unik'	???????????|??????????	Marz	Province	NA	AM.GR	1859.18999966979	1668.78999866173	864.020000299439	874.329999452457	882.76999942027	869.680000569671	1200.80999776907	1214.25999880582	1202.20999884605	1102.12999991886	920.319998670369	2587.84999930859	1478.79999905825	1667.2799981907	1069.48999921791	706.690000122413	684.300000043586	444.289998726919	620.5799983982	901.069999521598	703.879998801276	693.539999453351	1193.22999810427	1502.68999700435	2045.97999914922	1672.22999869287	707.609999746084	567.6700004749	858.849999399856	487.47999993898	468.560000678524	826.480000058189	862.540000323206	987.459999673069	1235.11999815702	2000.68999959528	2198.71999561787	1936.71999841928	1167.33999781311
40	ARM	Armenia	ARM.6_1	Kotayk	Kotaik|Kotayk'	??????|??????	Marz	Province	NA	AM.KT	7373.49999885261	7442.17998106778	6267.45999435335	5753.27998230606	2400.47999807075	2366.6499976106	2759.7900004182	3177.04998955131	4515.03997802734	6076.77998297662	4564.24000395089	9174.96999886632	6118.52998538315	7368.22999730706	2825.21000226587	2396.24999815971	2376.06999934651	1788.88000084087	2106.97999655828	2425.5799979791	2303.08999842592	2241.90000155196	5660.4499990046	7539.21999572963	7287.14000801742	8843.07999713719	8206.61999218911	2106.63000206649	2412.93000264093	1853.49000193737	1865.28999825008	2221.93000303581	2303.68999670818	3050.81999767199	10440.9699818324	11594.3299999386	13377.0000025034	12255.6500021815	8209.3800136894
41	ARM	Armenia	ARM.7_1	Lori	Lo?i	????|????	Marz	Province	NA	AM.LO	3047.57999597862	2718.13999681175	1296.16999899223	1227.48000007868	1604.77000194229	1712.55999935791	1432.48000100628	1685.6599984169	1779.58999890089	1642.3600011766	1255.5200004708	2903.85999652743	1946.70999645442	2425.87999896705	1397.81000095606	1268.69999882393	1332.72999835573	917.290002102032	1005.56999901496	1428.32999906316	1308.91999994963	1319.47999910824	1771.94999960065	2578.12000519782	3254.17000043765	2136.41000175104	1081.95000095107	1202.43999885581	1470.46999965422	1091.26000025496	962.869999805465	1252.61999916658	1451.69000125118	1543.07999821007	1791.17999881506	4156.14000356197	4462.37000794709	3263.95999917388	1880.66999848187
42	ARM	Armenia	ARM.8_1	Shirak	?irak	?????|?????	Marz	Province	NA	AM.SH	2251.65999762714	2182.73999938369	990.099997954443	905.969999963418	1139.38000011817	1066.31999975257	1201.22999929637	1382.99000129104	1332.78999798	1287.64000275359	1025.84999911673	2616.2400046587	1690.88999645412	2288.0100018084	1012.98000032082	1006.25999828428	960.530000491068	729.579999953508	875.380000161007	1204.19000348635	1060.12999798357	949.639998363331	1266.08999922872	1497.83999944292	2504.38999934494	2275.05000022799	890.90999943018	833.529999861494	1032.21999686584	788.379999680445	945.790002049878	974.119998706505	1044.6400002446	1153.00000244752	1500.61000363156	2523.18999567628	2973.48000395298	2812.2799987793	1421.73000061512
43	ARM	Armenia	ARM.9_1	Syunik	Syunik'	???????|?????	Marz	Province	NA	AM.SU	2272.81999973953	2403.63999611884	1356.84000029229	1470.0200019218	1629.2399989143	1511.0399962049	1596.21999754943	1740.94999916106	1637.5199996978	1662.13000020571	1506.43999857642	2738.41000124812	1877.36999741942	2998.11999933422	1808.36999700218	1148.01000005193	1394.52000095136	1109.67000105232	1126.95999875478	1244.8099976033	1312.2100002747	1065.8700028304	1599.03999983519	1885.76000157557	1940.78999925777	1978.89999806881	1366.34000048414	987.659998200834	1503.34999766573	1082.01000040025	1170.48999800719	1257.09999847598	1375.14000074752	1521.40999982506	1756.24999772757	2662.7300029695	2503.60999940336	2454.29000103474	1570.74000011384
44	ARM	Armenia	ARM.10_1	Tavush	Tavu?	??????|?????	Marz	Province	NA	AM.TV	1279.68000039458	1271.11999919266	612.780000332743	715.070001475513	733.900000521913	811.470000553876	823.029999127612	893.759998753667	1007.64999735355	975.569999627769	665.629997903481	1493.879999578	906.930001549423	1067.36999914795	757.369999183342	703.740001030266	696.209999971092	504.599997399375	588.499998958781	791.399999454618	676.489999670535	669.74999903515	939.830002054572	1050.94999819249	1443.15999786928	1036.77000015974	614.640000203624	696.300000872463	844.169997900724	611.959999680519	543.419998930767	746.869997760281	792.929998842999	774.819998651743	891.239999024197	1479.48000209033	1515.75999812782	1501.97000044584	916.679997161031
45	ARM	Armenia	ARM.11_1	Vayots Dzor	Vayoc'Jor	????? ???|????? ????	Marz	Province	NA	AM.VD	420.129999894649	377.349999990314	225.650000564754	217.539999902248	273.310000089929	283.240000860766	370.37000051327	356.349999442697	357.069999672472	327.979998959228	200.859999155626	644.769999116659	324.169999957085	390.469999030232	239.440000040457	228.360000392422	234.169999480247	219.149999853224	241.269999824464	282.269999358803	293.849999982864	273.079997474328	358.820000007749	468.880000378937	514.360000498593	478.129998803139	230.239999646321	195.789999732748	341.499998984858	227.210000203922	239.090000122786	278.4700002186	281.809998389333	355.250000372529	295.1999983266	574.300004310906	943.99000248313	634.839999169111	381.419999942183
46	AZE	Azerbaijan	AZE.1_1	Absheron	NA	NA	?qtisadi Rayonu	Region	NA	NA	81760.5399852954	140836.269856483	116504.999974392	125114.690023657	137282.18006495	121663.2600669	124810.340069329	132170.900026932	110858.940008111	95652.2599733323	83007.5600607097	115751.709987491	108598.389945216	114009.160040498	114486.429935258	111627.600035273	139252.429963404	144388.900057908	140825.310000729	136332.179983201	139974.409949787	86531.3899456821	100384.040062435	122805.299967676	115992.560028516	91178.5200092234	100801.689997766	121179.120067418	122235.269988587	121604.660045037	122634.54004617	130346.38000479	114389.439973004	118779.129998639	120420.679975102	95416.8899411559	115440.040001191	131015.740227163	99470.6900137812
47	AZE	Azerbaijan	AZE.2_1	Aran	NA	NA	?qtisadi Rayonu	Region	NA	NA	55288.7999768034	57074.8099611998	47853.8999869041	56971.3499674462	65564.8499590922	60559.5899779517	64395.4199584313	67904.7599439621	58463.4399718046	63145.5999917295	48886.0999658983	60762.0999781936	53985.9799644686	64460.7399486303	60898.0899974704	49651.5499716885	59832.5599549338	52118.7399954405	51978.7399882786	59953.8399618119	64474.5899834298	47875.1099858116	58397.9900028631	61490.1199715044	52736.2999840137	54346.8899724539	47164.1499910429	46844.229995342	59675.9699841142	48994.5899670999	53719.0499863978	57906.0100051295	56046.3299794346	58885.7199771963	55066.9399740174	49978.1999731585	51502.8299786076	59302.3999546468	51366.4699527174
48	AZE	Azerbaijan	AZE.3_1	Daglig-Shirvan	NA	NA	?qtisadi Rayonu	Region	NA	NA	4571.42999740131	8585.81998297572	3821.39000124671	4460.29999988712	6103.94999436662	5517.77000262029	6181.38001213595	6936.1499979049	4936.41000188142	5437.19999550283	2762.61999917589	7462.28998878598	4972.55000255443	7236.33998142183	4406.22999899462	4439.19000232965	4985.95999913849	4104.49000141211	4165.66999772564	5910.72999688983	5419.99998587929	3182.85000230931	5327.78000687808	5067.82999227569	6161.11000415124	4488.47000231221	3572.26000302657	3521.0200013537	5223.98000161536	3790.7199969124	3585.99000178836	5288.73999730498	4000.49999825284	4558.03999896348	4597.02999543585	5390.85000507534	4902.07000632584	5843.31999705732	4252.36999816447
49	AZE	Azerbaijan	AZE.4_1	Ganja-Qazakh	NA	NA	?qtisadi Rayonu	Region	NA	NA	29959.9499889389	34223.3599769622	20714.3100131676	24744.3300080169	26001.6500006672	25025.8600058593	26560.7700053491	26283.6899792105	28039.0800205022	31177.0599508323	16073.2099899705	35016.1299607754	26870.4900595732	28412.2900024951	26566.9999901615	27313.110015329	25351.0599815063	19706.4399959128	20740.2800273653	24691.3699839525	25515.1799864192	21837.3500106391	26294.0100011975	29138.230004482	28680.2599555608	27139.3099857848	24001.6399907544	20964.3399949446	24433.4800047055	20604.4899989963	22068.5800013319	23333.3599882703	24117.1399877388	24225.5300113186	25155.2899784856	21914.1799948514	24847.9899717122	27987.1799874306	23164.2700087279
50	AZE	Azerbaijan	AZE.5_1	Kalbajar-Lachin	NA	NA	?qtisadi Rayonu	Region	NA	NA	587.790000651032	728.770000949502	339.230000166222	385.349998654798	542.169999934733	399.299999544397	496.649999551475	588.629999615252	575.410000454634	496.919999696314	370.820000354201	1005.60999721289	535.93000125885	902.800000488758	421.609999515116	342.370000179857	389.759999798611	253.620000550523	220.34999957867	350.250000145286	337.039999892935	266.929999496788	523.879997976124	507.489999437705	543.829998515546	460.739999240264	314.780000384897	219.519999597222	371.020000802353	167.259999809787	174.020000532269	261.630000472069	266.50000026077	378.929999478161	385.429999880493	582.260000497103	573.730001106858	626.469999104738	455.059999600053
51	AZE	Azerbaijan	AZE.6_1	Lankaran	NA	NA	?qtisadi Rayonu	Region	NA	NA	10160.5099993572	19904.6999732107	9468.07999291644	10401.7399939634	12642.2699937522	11985.4299984165	12861.3699878678	14379.3499999344	11236.9199897051	11099.3800029196	12164.5799870938	13333.4199814945	9890.36999683082	14998.2699925452	10897.4700021464	9455.75999216549	12780.6799896136	10830.6800014023	11698.9700057432	12657.3800000995	13050.9799932279	7871.38999062218	10523.4599878863	11944.0200031735	8973.67999876477	10258.1600001846	9596.569998933	7968.24000682496	12155.8399900384	9487.52000159025	12947.8499899339	11655.099998422	9142.38999548741	12147.580001086	11196.1299851686	10457.3799985424	10974.3699937463	14625.0099812448	11923.729993552
52	AZE	Azerbaijan	AZE.7_1	Nakhchivan	NA	NA	?qtisadi Rayonu	Region	NA	NA	6429.20999863744	11408.9699946344	10471.7700277325	10846.7100216504	11518.2000003271	10329.0400037505	11220.080014728	11106.2900016308	11838.3100029379	11453.739991596	10116.2799877916	13470.9399883449	11349.6399890333	12121.5899949372	10014.6000006516	10695.1600043736	10963.0099788904	10020.9500044193	10642.5299821068	10645.8499991596	10891.4299846236	10745.2800033875	11751.9499890357	13579.900014624	13322.6200182978	12545.0599952117	11651.8499951418	12019.0200268682	13685.8100016173	11508.260004824	10825.9400244933	11314.6299930401	12203.2000008076	12785.8099958673	11709.5300131682	13469.8599888384	21548.0300043672	20169.8999940455	12107.8799852133
53	AZE	Azerbaijan	AZE.8_1	Quba-Khachmaz	NA	NA	?qtisadi Rayonu	Region	NA	NA	11224.9499943126	21269.2899828628	9955.38000184111	10960.0600057263	13457.0299961362	14071.5900055934	14215.6000000816	13809.8200086579	11447.729992222	11079.6299879141	5263.74000088312	15160.5599915236	10843.7899975553	19619.7700031549	11735.3900088128	11653.9999846537	11483.449982157	11394.449981546	9407.39999053255	12576.4999894537	11928.8599956483	6571.17000099272	12103.959991239	11044.4000059385	13026.980010869	10299.2199933548	8788.96999681741	9025.71999735385	10968.0200005416	9896.63999912329	9196.30999161676	11413.4099968169	9368.30998990312	10963.9800007418	9819.08999653161	10093.9499961287	11533.7899899408	12880.5699849129	9129.89999772608
54	AZE	Azerbaijan	AZE.9_1	Shaki-Zaqatala	NA	NA	?qtisadi Rayonu	Region	NA	NA	12720.4299990367	19830.030002933	9752.85000350326	9257.13000470027	11868.1000069696	11677.1199971642	13041.2400042433	12963.2899946272	12324.7100045756	13067.9799911063	5315.20000087656	16123.3099833429	11423.6999979466	13767.3199879192	12134.409997277	11556.7599928733	11492.6200069021	9307.73999011889	9668.34998579323	11201.7499983944	10931.3599828724	8462.81999530643	11991.3999847323	12848.9599974137	14290.1000022385	11998.3199974336	8624.1899923142	7799.19999956526	9433.83999809064	6474.32999869063	6551.40999447554	8878.489998281	8182.26999187842	8676.29999299161	8798.60000207275	9926.41998840868	10278.2199883312	12464.3899941146	8418.7999920249
55	AZE	Azerbaijan	AZE.10_1	Yukhari-Karabakh	NA	NA	?qtisadi Rayonu	Region	NA	NA	11788.9899865799	12964.6299984977	7899.71999694034	9477.19999730401	10582.8699881695	9982.52001086995	10342.750008136	11039.2199863419	10065.9700091854	10966.6700000502	7556.66999222152	11522.3799898326	9171.10000307485	14441.4599888474	10616.9200102482	9574.66000487842	10083.0100076981	9470.30999459699	9239.73999925889	10027.8099972457	10594.8100079037	7861.92999805883	10555.2500006258	12036.0599941015	12190.7900005989	10349.4699993469	8220.76000526547	7131.16000027582	9047.7799920775	7028.28000119887	9097.34999646246	8575.66001010872	8696.23999872431	9457.30000228435	9086.17999392003	9721.46000139415	9537.51000367105	9776.54999740422	8096.3399965167
56	BHR	Bahrain	BHR.1_1	Capital	Muhafazat al-'Asimah	NA	Muhafazah	Governorate	NA	BH.CA	24131.869972229	20692.1000347137	24481.9700698853	24681.6800365448	23006.4600009918	24117.1200046539	23616.1200389862	23024.6799983978	23799.6800193787	23838.2100601196	23752.5799922943	26005.7899780273	25429.9599781036	25129.8400650024	23630.3499183655	24227.090045929	22643.3700180054	24343.4500312805	24371.2199630737	23891.3200130463	23350.0400047302	22651.379940033	24468.2700538635	25916.9000205994	27110.2199630737	27402.7800216675	23731.2200775146	26117.7399692535	24826.1699447632	26251.0100402832	24908.6199226379	23129.9599380493	24305.1900558472	24398.7399940491	24001.5999794006	25498.1100692749	24720.8500518799	26177.2500762939	25201.7700157166
57	BHR	Bahrain	BHR.2_1	Central	al-Muhafazah al-Wustah	NA	Muhafazah	Governorate	NA	BH.CE	35523.3299884796	32487.7199239731	35495.9699935913	37229.5299491882	34760.5199651718	36871.9599561691	38343.6500396729	36359.9600601196	37244.0699615479	37527.6199512482	36865.3199806213	42001.5999946594	41110.5499477386	40677.4200611115	38681.9499549866	40047.6299877167	36969.8399906158	40977.5101604462	39476.1499786377	39318.5700407028	38388.7700195312	37247.4899520874	39064.8500766754	41093.5800514221	43309.4200925827	43588.8300542831	39028.739982605	41169.2000217438	40350.7398777008	44775.1400489807	40327.9100112915	37856.7799921036	39530.1300878525	39956.0800418854	39334.169919014	40563.2700014114	39057.8300457001	43268.0999670029	40414.9999141693
58	BHR	Bahrain	BHR.3_1	Muharraq	Muhafazat al-Muharaq	NA	Muhafazah	Governorate	NA	BH.MU	21390.1200332642	16342.5000591278	21596.4399719238	22893.7899665833	20898.4500598907	21735.9999980927	21291.1700363159	22099.5300254822	21100.5799236298	21492.1800346375	21853.7399635315	22997.2899932861	23666.5299625397	21600.4599437714	20403.0599498749	20278.3999862671	19141.7400722504	21730.8699607849	20712.2299728394	21051.4799957275	20424.3999652863	19932.1199245453	21393.1200485229	22214.2600517273	23619.4300537109	24269.0499725342	21186.8900270462	21698.4300537109	21532.9500408173	22945.4100074768	21351.8199977875	20271.2400341034	21399.2000408173	22116.589963913	21539.2099494934	21896.1999130249	21801.1800079346	21971.0499897003	21754.6899757385
59	BHR	Bahrain	BHR.4_1	Northern	al-Muhafazah ash-Shamaliyah	NA	Muhafazah	Governorate	NA	BH.NO	47774.9100596905	45747.84998703	48240.5100157261	48948.8500683308	46764.4099032879	49276.2800245285	49494.4100782871	49112.9400064945	49739.5700216293	49954.7599425316	48598.439958334	53998.5399024487	54549.7000740767	53157.0899974108	50694.1400828362	50843.5399291515	48111.1299815178	52503.3600735664	51652.0799691677	50752.8901236057	49925.7298414707	48714.419968605	50938.0199043751	54521.8200626373	56072.3499634266	55907.84007442	52443.7699995041	54765.8700203896	53288.7299997807	57750.2100207806	53561.3999228477	51440.2199988365	53203.1901444197	53251.1700650454	52039.5600979328	54255.8499860764	53381.5199744701	55503.2699798346	52434.9300591946
60	BHR	Bahrain	BHR.5_1	Southern	al-Muhafazah al-Janobiyah	NA	Muhafazah	Governorate	NA	BH.SO	58237.9300463498	50748.4699219763	65079.5099332929	58881.8699696362	56717.5000171065	53279.9600623399	56351.7999557853	53356.4400770366	54424.4799976647	60913.6599735916	57791.2400993556	62650.0300779343	60247.8399809152	58499.8499755263	55706.5300588906	57443.2099601328	53810.7599768043	54550.6900048256	55354.9999860823	59827.6399981976	58075.6299202144	57002.3601186872	60050.2700410485	62983.0699329227	61298.1200925112	62691.699979648	63300.1000289768	63159.45000723	61065.3500059843	64840.1400593221	59232.8200035691	60260.6500748843	61395.9299660325	63982.7899155319	62422.8399567455	62198.8700177968	60290.9799064398	63256.4100172222	58332.6899798214
61	BGD	Bangladesh	BGD.1_1	Barisal	Bakerganj	NA	Bibhag	Division	10	BD.BA	2516.34999242984	3189.77999422699	3510.00999799743	2603.74999898672	2301.59999962151	1988.08000038378	1987.61999962293	1805.39000299573	2265.06999791414	2578.46999795735	1807.22999846376	2989.9999983795	3221.94000026397	3459.94999887049	3591.92999824882	2983.12999912351	3205.38999877498	2002.47000005096	2086.2199943047	1817.2099970933	1893.31000083685	2593.42000121623	2761.15000091493	2541.65999782085	2365.61999917403	2093.51999910735	2654.98999918438	2328.14999767765	2611.24000097066	2460.1599961333	1936.51000061259	2315.33999760635	2361.3099986352	2828.23000028543	2696.83000353165	2800.0500002075	3663.35999315232	3991.4999967888	3614.42999778688
62	BGD	Bangladesh	BGD.2_1	Chittagong	Chattagram|Parbattya Chattagram|Rangamati	NA	Bibhag	Division	20	BD.CG	46617.1899492256	48757.7400101982	53406.9399796501	41057.6499630958	40699.0599820651	33428.2400000561	39234.4400137179	31494.5299894232	34657.0399854518	40149.609983094	35624.389996374	46700.509976659	47535.419968538	47949.7699772716	51808.0599567667	38382.5499734916	38630.9199932534	39120.5000473186	36827.0700020473	33927.9499975257	29912.6099807564	42590.4899780601	42209.8999825176	40117.7799723279	40583.6499560587	41325.5399976801	42348.2699810136	39844.9099715203	40243.3599978462	42016.9600021616	31037.7999745738	33622.1100068819	34498.1599782668	38115.1399854906	45082.8199598715	47422.149977196	55864.6600076798	55542.4400030188	52220.5899816453
63	BGD	Bangladesh	BGD.3_1	Dhaka	Daca|Dacca	NA	Bibhag	Division	30	BD.DH	85738.2399658095	95055.3599692024	98968.959969677	77288.919939369	68931.2099348046	67042.0999575276	48214.3300015703	51470.420002196	66312.9299865812	81240.2399680689	70458.0099705569	91473.5699739363	94812.8399341684	89780.4299627692	98239.2599711269	82389.7699594367	81820.8799662162	66536.5500033572	72016.9999648631	66324.0500020534	67852.4900305849	81656.5699974597	89999.48995547	82766.3499565646	80857.359938398	78282.7899683192	89621.9399702176	73396.3700095732	77503.7999751065	83366.429975586	70456.6799701732	60791.8399612457	85455.8199136741	76743.5299549624	94958.6599738933	91606.2599971704	105254.410015672	106406.019993968	97870.0299995393
64	BGD	Bangladesh	BGD.4_1	Khulna	NA	NA	Bibhag	Division	40	BD.KH	15626.399991706	16873.5199871343	18976.4899857417	15374.4499858022	12040.7399935834	11292.29000034	10828.5799993481	11618.3799942117	14461.0299920067	15261.659996368	12246.589998167	18605.0899971724	19037.9599837828	18592.2699811459	21142.9599841982	16169.6299749911	15918.5599830896	13162.0499955341	12144.6999922507	11200.380002385	12413.1099975239	14934.5599828288	18299.769989429	15892.9299952686	14162.9999932833	12962.3599864636	16022.6599916257	12209.1499934234	14910.7699844055	15144.3999991305	12970.8599892519	13611.5899952892	14567.3099851944	15065.7399849072	16303.119996639	15875.5199853163	20303.4299943	21850.6499839127	19900.3299787939
65	BGD	Bangladesh	BGD.5_1	Rajshahi	NA	NA	Bibhag	Division	50	BD.RS	21968.0599866137	27473.5099834055	28675.08996813	24240.6199698895	18829.4199922904	16670.6399980038	17250.8499910124	16062.4799931962	20557.7599851638	22763.4899888989	19015.2299929932	25882.1599819995	27140.3699817881	26807.7699721158	30284.2599857599	22654.2199753299	24783.4999754652	19643.2299883254	17867.9399932008	18739.2599943578	19846.7499852516	22109.6199863255	26571.3699848801	23711.7799822241	21413.4699783046	21651.2299970165	25186.8999839257	20063.7499836758	23373.2499651164	22498.3399821892	15420.1999973208	17686.7099905964	23870.5299847126	21952.6799841002	24844.7399930656	24170.1499860585	30756.6399717405	33713.3399738073	29467.0099684894
66	BGD	Bangladesh	BGD.6_1	Rangpur	NA	NA	Bibhag	Division	55	BD.RP	14617.3199919555	18373.0499836355	17857.0699793249	15675.7699838579	12464.3799916655	10792.7499926854	12233.8499888312	10027.9499965515	13777.1099782288	16196.5699867606	12023.4899917971	18962.199990999	20309.8599820435	20267.8499723524	19278.9599819928	19365.299982246	14137.6199888922	13290.1499922294	12671.1999950595	13143.4999947064	13217.2499948051	16974.3999802023	18546.269982487	19205.9699850008	15188.2099889666	16875.649993578	16694.6799866706	15221.6499907225	15963.6899713352	13643.3599839211	10065.9700014498	11275.7799944803	15960.7399769947	16339.7099746615	18332.3299967311	18173.4399927389	20751.3299826682	22466.669980377	22091.7299823761
67	BGD	Bangladesh	BGD.7_1	Sylhet	NA	NA	Bibhag	Division	60	BD.SY	15214.9199949149	15652.8500001226	18842.9499808811	13591.1299910992	12560.9100006428	8884.36999483593	9641.47999708541	8799.46000066213	12307.3599957302	15916.6199873686	12958.8000056595	18249.5999936797	18176.4799749013	17706.1899847984	19545.1899913698	15346.1100079194	16486.8699957505	11079.0999968778	10632.5299922358	10133.959989205	11790.0999555252	18382.7000079602	18013.1799915917	18882.0399838462	13834.2100008652	13568.5699895434	14980.5299943853	11025.459996853	13391.5899931677	12016.7599945404	10679.3499995247	10848.5599921327	15066.9299861267	14113.8199812658	18740.83999018	17138.2599858716	18349.8499961384	17924.6199804246	16189.3599801958
68	BTN	Bhutan	BTN.1_1	Bumthang	NA	??????????????	Dzongkhag	District	NA	BT.BU	103.319999672472	119.129999671131	73.7700002714992	83.2199997082353	51.0100001059473	64.4099999405444	51.7500001043081	75.6299998424947	89.2700003609061	138.699999570847	137.389999598265	120.319999851286	99.0399997178465	127.889999747276	84.5400002598763	87.970000308007	51.3700001612306	61.9399999752641	48.0900000855327	52.5100000798702	41.599999923259	58.4200000241399	84.8899997025728	88.0899999476969	80.3700002096593	74.9099999610335	88.6400000415742	56.3899994939566	95.6099993921816	77.3099997993559	72.6599998157471	52.800000153482	61.5199997536838	114.069999700412	116.299999700859	104.030000071973	101.919999796897	107.42999932915	113.559999659657
69	BTN	Bhutan	BTN.2_1	Chhukha	NA	????????????	Dzongkhag	District	NA	BT.CK	1340.95999382064	1395.06999746524	1298.58999805152	1100.28999925405	1104.27999674156	822.429998213425	796.849999636412	1131.79999709129	1094.33000076562	1483.9100029543	1153.43000291847	1570.40000436455	1532.1399981156	1460.51000139117	1128.92999836802	1390.37000119686	726.839999901131	1186.45999764279	1286.11999854445	805.839999902993	1116.06999840215	1232.25999925658	1405.11000037193	1350.78999995068	1069.78000273556	972.919998243451	970.08000026457	1049.08000001684	1127.42999864183	955.809997949749	680.849998997524	946.869998676702	644.690001323819	1448.62999781221	1507.52999808453	1477.99999910034	1451.9400027208	1221.06000281125	1182.54000015557
70	BTN	Bhutan	BTN.3_1	Dagana	Daga	????????????????	Dzongkhag	District	NA	BT.DA	282.979998722672	312.44000002183	309.339998111129	249.510000422597	175.769999677315	141.839999869466	130.909999739379	239.800000309944	220.539999753237	273.610000021756	166.530000017956	279.59000082314	253.760000571609	283.060000613332	233.450000435114	270.319999530911	200.969999698922	207.519999831915	216.980001077056	158.199999462813	124.490000084043	187.300000533462	217.700000345707	221.809999212623	139.219999710098	126.39000001736	162.879999753088	119.209999911487	196.060000680387	210.859999775887	135.779999390244	142.550000077114	121.580000061542	242.589999780059	213.319999612868	204.540001194924	218.110000267625	171.969999656081	199.919999137521
71	BTN	Bhutan	BTN.4_1	Gasa	NA	?????????????	Dzongkhag	District	NA	BT.GA	0.680000018328428	1.44999999552965	1.21999999880791	1.48000000417233	1.01999999582767	0.900000005960464	1.12999999523163	1.1700000166893	1.21999999880791	1.31999999284744	0.749999985098839	1.43000002205372	0	0	0	0	0	0	0	0	0	0	0	0	0.209999993443489	0.5	0	0.450000002980232	0.480000004172325	0.299999997019768	0.299999997019768	0.320000000298023	0.680000007152557	0.920000016689301	0.560000009834766	0.629999995231628	9.72000007145107	10.609999909997	10.1300000399351
72	BTN	Bhutan	BTN.5_1	Haa	Ha	??	Dzongkhag	District	NA	BT.HA	141.650000462309	163.709999334067	139.90999995172	134.580000028014	90.490000102669	108.370000272989	88.4599994923919	84.3299999386072	94.3100001886487	139.629999659956	118.100000554696	159.919999167323	161.819999359548	177.110000118613	156.360000029206	179.280000967905	101.629999965429	160.97999958694	110.189999358729	74.3499997984618	89.6200000271201	159.770000077784	162.460000127554	164.390000037849	144.560000458732	150.72000053525	133.060000389814	117.149999918416	145.150000043213	109.139999803156	68.4899999406189	77.5899996757507	125.979999884963	148.660000693053	140.440000899136	148.170000445098	159.449999861419	179.500000506639	174.820000246167
73	BTN	Bhutan	BTN.6_1	Lhuentse	Lhuntshi	????????????????	Dzongkhag	District	NA	BT.LH	33.8900000210851	39.9999998062849	37.9700001515448	48.5999999418855	20.549999916926	20.620000064373	17.5100000519305	27.3999999314547	36.8799996078014	52.4499999657273	28.7099999468774	51.5899999067187	58.8399998433888	70.360000282526	50.4199997782707	81.029999896884	41.2099999114871	31.1900000721216	42.5400002598763	27.0500001721084	31.7199998330325	48.5699999853969	94.0399999171495	63.8999998494983	66.2999999653548	46.1399993859231	55.4100002478808	80.1300006154925	58.1700004674494	61.9100001193583	47.9200000613928	28.6100001446903	33.9100001528859	71.5000000596046	69.7600004263222	77.9499998912215	79.6300004124641	66.6300001386553	68.1999998837709
74	BTN	Bhutan	BTN.7_1	Monggar	Mongar	???????????????	Dzongkhag	District	NA	BT.MO	171.379998892546	206.039999714121	196.429999522865	206.839999601245	150.609999995679	173.269999630749	127.030000261962	188.870000412688	209.70999969542	283.779999703169	180.439999081194	260.980000145733	288.689999774098	309.539998665452	221.749999061227	287.319999977946	242.620000084862	188.710000183433	192.000000068918	119.830000495538	171.269999336451	253.920000128448	298.659999020398	286.630000084639	200.070000739768	126.349999727681	127.499999418855	149.169999986887	200.939999358729	204.739999860525	168.869999364018	167.50000009127	150.129999589175	258.389999546111	231.040000801906	202.82000022009	200.830000504851	197.369999777526	195.020000234246
75	BTN	Bhutan	BTN.8_1	Paro	NA	?????????????	Dzongkhag	District	NA	BT.PR	645.079999562353	652.389999181032	618.950001716614	652.729998394847	408.259998783469	410.859999358654	355.050001433119	349.219998538494	414.489999733865	631.929997827858	573.110001116991	649.860002443194	661.939999422058	796.919998452067	693.920001849532	596.570001300424	487.129999419674	388.659999519587	497.459999309853	299.109999801964	270.140000307932	576.009998235852	668.700000375509	671.76000122726	503.010000560433	534.590000126511	510.659999145195	512.149997774512	481.089999465272	445.589999560267	378.759999303147	383.319999739528	380.179999429733	640.369998760521	619.320000443608	703.570001428947	732.969998449087	776.859998825938	728.639999710023
76	BTN	Bhutan	BTN.9_1	Pemagatshel	Pemagatsel	????????????????	Dzongkhag	District	NA	BT.PM	149.040000291541	177.379999931902	156.690000509843	176.900000728667	168.090000234544	142.700000014156	136.849999951199	222.260000946	213.250000439584	277.579999789596	184.040000824258	262.8999985829	264.25000035204	243.57000015676	210.150000154972	189.919999554753	129.400000533089	203.320000112057	170.88000074029	124.900000017136	190.379999317229	196.399999283254	209.479999281466	224.349999465048	142.569999609143	110.189999716356	135.299999628216	112.459999788553	153.320000478998	202.150000022724	112.840000070632	156.580000631511	138.629999898374	238.149999603629	227.000001180917	213.300000226125	214.330000042915	185.780000209808	186.049999982119
77	BTN	Bhutan	BTN.10_1	Punakha	NA	???????????????	Dzongkhag	District	NA	BT.PN	257.669998729602	335.019997831434	271.439998917282	271.519999533892	227.520000120625	145.03000004217	160.159999223426	135.989999510348	202.309999138117	324.819998905063	188.060000060126	357.429999262094	349.009998604655	350.049999117851	290.039999812841	426.899998754263	207.519999280572	149.97999978438	228.470000350848	156.579999499023	128.760000046343	246.369998432696	328.519999936223	290.579999059439	253.469998618588	221.270000111312	236.359999153763	250.679999768734	264.729999348521	136.899999851361	136.899999851361	112.139999967068	144.669999750331	345.499999478459	336.779999699444	313.829998819157	351.939999736845	316.279999174178	297.779999822378
78	BTN	Bhutan	BTN.11_1	Samdrupjongkhar	Samdrup Jongkhar	????????????????	Dzongkhag	District	NA	BT.SJ	185.520000923425	197.329999916255	239.130000509322	467.710000619292	158.289999477565	135.569999530911	766.760013405234	259.960000140592	239.870000876486	286.689999222755	222.689999431372	290.510000441223	316.049999196082	332.090001255274	268.149999961257	323.360000520945	218.500000124797	254.609999189153	247.439999293536	180.139999298379	264.689999656752	280.050000585616	330.130000054836	327.570001803339	202.750000560656	151.119999542832	183.339999552816	165.610000068322	239.760000275448	217.00999972783	216.620000995696	228.83999989368	209.009999712929	306.519998759031	292.810000065714	264.479999363422	312.059999369085	246.479999750853	260.720000177622
79	BTN	Bhutan	BTN.12_1	Samtse	Samchi	???????????????	Dzongkhag	District	NA	BT.SM	361.290000649169	430.990000598133	375.029999062419	338.369999751449	300.660000553355	260.689999677241	312.260000035167	434.549999769777	353.849999547005	472.670000120997	342.890000667423	538.270000845194	527.84999999404	529.250000178814	434.779999062419	525.109997853637	243.469999615103	399.639998886734	376.64999999851	277.010000485927	393.509999237955	519.169997923076	649.10999943316	553.180001482368	399.440000636503	341.809999218211	373.219998814166	345.169999592006	404.509999245405	437.399999089539	173.179999556392	316.460000101477	218.700000651181	542.489998966455	596.930001668632	551.500000393018	560.970000132918	514.400000289083	524.789999365807
80	BTN	Bhutan	BTN.13_1	Sarpang	Geylegphug|Sarbhang	????????????????	Dzongkhag	District	NA	BT.GE	307.190000178292	316.290000520647	306.83999877423	334.870001018047	229.830000344664	172.509999752045	182.659999741241	314.579998964444	311.370000399649	450.949999608099	335.519998751581	492.110000804067	506.569999583066	453.279998838902	312.289999857545	389.239999487996	284.669999346137	368.919999957085	298.319999124855	119.580000326037	342.10000035353	340.629999317229	363.769999757409	401.82000054419	243.089999752119	193.330000126734	237.229999948293	218.049999844283	315.499999497086	257.279999945313	193.340000150725	234.740000061691	160.290000122041	427.499999985099	402.370000373572	378.800000144169	413.980000123382	287.209998868406	268.759999662638
81	BTN	Bhutan	BTN.14_1	Thimphu	Tashi Chho Dzong	??????????????	Dzongkhag	District	NA	BT.TM	2234.14000400342	2163.61000376008	2334.29000034556	1944.52000191808	1946.67999854498	1381.13999713957	1185.35000514239	1373.54000206478	1799.479997769	2189.920005586	2237.31000419147	2546.75998470187	2453.90001054108	2435.23999728262	2390.43999990076	2540.579990495	1916.35999924317	1818.34999278001	1985.6400061436	1269.55000304431	1170.58000223525	2072.57999623939	2462.79000083357	2525.62000183761	2275.7999940943	2255.90998885036	2059.46999502368	2035.19000272639	2127.96999357454	1512.35000451654	1489.74000432342	1442.68000295386	1050.16000158899	2168.48999691755	2170.02000199817	2211.299995929	2165.5800014399	2104.44999737665	2023.85999716818
82	BTN	Bhutan	BTN.15_1	Trashigang	Tashigang	????????????????	Dzongkhag	District	NA	BT.TA	201.510000096634	207.850000016391	235.169999299571	344.969999097288	159.379999939352	163.870000012219	138.820000236854	202.960000226274	217.589999370277	311.68999940902	159.92999984324	277.969999440014	321.95000034757	786.159998625517	248.490000247955	261.049999678507	209.279999922961	231.220000065863	184.520000640303	135.259999975562	196.989999620244	239.710000254214	302.230001363903	311.980000132695	223.919999612495	194.889999903738	185.609999654815	187.010000014678	271.610000114888	249.270000051707	101.189999908209	136.599999858066	190.419999556616	343.43000074476	311.929999088868	278.010000603274	300.149998564273	272.929999761283	316.609999760985
83	BTN	Bhutan	BTN.16_1	Trongsa	Tongsa	????????????????	Dzongkhag	District	NA	BT.TO	552.210000000894	584.33999959752	560.860000953078	543.899999842048	298.53000128828	189.859999917448	209.099999338388	240.210000198334	330.900001093745	723.239998847246	749.480000689626	630.450000263751	829.409999735653	759.179999291897	497.429999932647	585.120000109076	387.950000051409	343.469999741763	383.219999585301	279.7800007388	357.249999664724	537.879999652505	593.829999938607	590.109998852015	508.53999960795	458.169999327511	373.140001103282	444.240000847727	590.809999398887	375.430000387132	303.289998237044	320.089998887852	253.089999321848	683.290001228452	799.269999219105	795.329999681562	821.289999380708	714.350003305823	704.209999278188
84	BTN	Bhutan	BTN.17_1	Tsirang	Chirang	??????????????	Dzongkhag	District	NA	BT.CR	50.3200000487268	58.2399998940527	60.4399999007583	59.7400003671646	67.4099998064339	56.2299999818206	53.629999961704	91.6299992948771	86.5499999374151	122.199999324977	85.9900000281632	122.780000090599	122.249999918044	125.520000010729	316.079999551177	96.98999966681	89.4299997463822	81.6599999889731	90.7300003580749	74.2199997976422	91.6900000199676	90.1799997016788	139.979999750853	111.330000117421	108.990000113845	74.3500002846122	87.729999653995	86.1799995116889	110.619999464601	88.0700001120567	62.6499999631196	97.7499993797392	59.9800001364201	134.240000635386	117.570000097156	116.959999917075	132.600000686944	116.509999990463	112.839999124408
85	BTN	Bhutan	BTN.18_1	Wangduephodrang	Wangdi Phodrang|Andguphodang|Wangdue	????????????????	Dzongkhag	District	NA	BT.WP	1246.47999808006	1352.91999902949	1272.12000048533	1029.60000189394	917.820000095293	719.049998953938	545.629999440163	528.969998080283	933.909999147058	1448.26000289991	1362.00999931246	1380.70000145212	1487.95000064373	1464.70999889076	1575.41000068188	1358.69999973476	1039.98999980092	898.01999977231	1254.13000113517	545.550000721589	536.900000445545	984.210000600666	1268.39999894798	1241.719997935	1002.00000044517	686.089999450371	725.710000352934	874.270000858232	933.349999729544	655.759998470545	531.0499994196	532.349999113008	621.969999447465	1295.22000044584	1506.07000549138	1355.16999932379	1166.92999847978	1101.53000034392	1133.36999858916
86	BTN	Bhutan	BTN.19_1	Yangtse	Tashi Yangtse	????????????????	Dzongkhag	District	NA	BT.TY	56.5100003313273	111.020001109689	54.279999954626	60.1099999025464	28.4900000952184	29.8199999332428	34.6599999777973	28.9400001019239	45.590000115335	59.9600001201034	38.0300000738353	58.8699996843934	75.1000005956739	93.0399998277426	69.9100000858307	80.7299997508526	45.539999935776	45.9600001238286	68.31999983266	40.0699999313802	63.7399996481836	65.4200003296137	99.1800000369549	78.0600000172853	73.9099996984005	59.5699998755008	53.7600005529821	48.0799999218434	69.9599999785423	71.3800000026822	63.5799999982119	42.2699998077005	48.8300000168383	123.119999870658	115.440000314265	122.430000966415	160.689999699593	134.019999902695	142.660000354052
87	BTN	Bhutan	BTN.20_1	Zhemgang	Shemgang	????????????????	Dzongkhag	District	NA	BT.SG	53.7399998921901	63.2900000847876	55.5600000135601	50.8799999654293	50.6300002783537	34.6099999621511	27.6499999165535	36.8800003640354	58.9000001102686	75.0700002536178	49.3399995304644	59.5300000756979	62.9999999031425	69.2499999850988	54.0499998778105	60.3499999940395	34.5899998489767	41.2999999970198	41.7400002032518	26.1199999786913	38.4999999925494	57.4900000337511	80.3199996426702	99.6100000366569	65.3299998193979	50.9900000412017	45.1899999510497	35.3499998115003	62.9599999301136	49.2499999403954	55.8899998776615	48.2599994204938	33.2099998630583	81.939999781549	82.5999999828637	69.59999983944	83.2699997760355	76.5100001692772	69.5599999129772
88	GEO	Georgia	GEO.1_1	Abkhazia	Sokhumi	NA	Avtonomiuri Respublika	Autonomous Republic	NA	GE.AB	20383.080014389	23337.5099752806	22285.6199726332	22394.1599733997	22086.2900091931	22662.0599809233	23730.6699802261	23946.1799966618	22061.4299972057	22401.3399956003	16771.4499959759	25522.1399970055	23000.9000307098	22596.700000599	20134.1599946972	24790.060020417	25704.3600156344	24027.7700142581	20342.7199860215	22887.3500009384	23553.8999876678	22643.7099717241	22436.4100054931	20209.9999880716	17619.0300110467	17561.5699879173	23248.9900029507	24402.569970604	27924.1100190245	24953.3099705316	23345.9199849963	22255.6599744651	23834.159982143	23617.9700117484	22928.3599856403	20896.3899923265	27047.4599958658	28525.5200001001	25176.7900034636
89	GEO	Georgia	GEO.2_1	Ajaria	Batumi	NA	Avtonomiuri Respublika	Autonomous Republic	NA	GE.AJ	12526.3999822121	11596.2800218388	11378.190016523	8947.49002817646	11592.469976522	9375.10997703485	10423.7299915552	9801.58000358567	9924.13999606669	10650.1499923375	8449.9500276316	11346.6600237489	11122.7599669918	11079.3400080651	8551.16001076438	10138.1399827376	9785.55999771319	8251.25000930578	9619.69998172112	9068.66000762396	9634.58998780511	9461.24000474624	11293.7599672973	10910.0999673605	11670.0599920452	11161.6899850816	10381.7900048159	10611.0299954973	11904.2099924423	10945.8700252455	8299.09002742916	8048.20999762043	9128.90999525972	10695.4299814031	10665.420007553	10546.0300246477	13438.0499989241	14591.4299406111	10605.6799867898
90	GEO	Georgia	GEO.3_1	Guria	Ozurgeti	NA	Region	Region	NA	GE.GU	1671.76000120118	1817.3200019598	1588.54000698216	1340.16999724321	1561.69999794476	1520.65999823064	1912.06999899261	1695.7699941434	1403.93999831378	1765.78999571502	911.489997928962	2166.10000276566	1560.96000312269	1919.61999598891	1508.85999755003	1589.21999541111	1326.98000013083	1483.54999963753	1291.41000067443	1566.66000037454	1570.55000458099	1550.45999936573	1960.63999979198	1579.80999253877	1305.44999983348	1700.40000392497	1417.14000053331	1536.83999527991	1908.42000189982	1454.87000144646	1470.38000047393	1708.94999894127	1442.14000127092	1832.59999915957	1945.12000542134	1785.91999824345	2389.4399934262	2391.44000405073	1877.42999307811
91	GEO	Georgia	GEO.4_1	Imereti	Kutaisi	NA	Region	Region	NA	GE.IM	12448.760007374	12144.3700076565	11094.8400151692	10160.3400039524	10730.8400075603	10731.0899903029	11065.4900007546	10280.3499909341	11526.6999921836	11625.6899997219	6808.83000536077	13614.1300062239	13882.6900084615	13310.3899859041	10687.4300126173	11587.4400235265	10906.0400190912	10827.6200023424	9547.01999326237	10358.1199870426	10179.6899987999	12351.8900086489	12755.2199916691	11544.3600296024	7550.37999241613	11787.3899933454	10195.8400040902	10410.8500144891	10653.9000103697	9655.89001223072	8920.4399954956	9076.27000202425	9034.9200081341	11734.0799802803	13296.9100194667	14905.3099847436	14244.7700067163	17073.5499955565	12293.5099993199
92	GEO	Georgia	GEO.5_1	Kakheti	Telavi	NA	Region	Region	NA	GE.KA	7723.90999335796	10947.1399972476	6176.8099910859	6224.77000572532	6699.01999257505	6911.4600008484	6872.59000095539	6923.37000210583	7635.90999364108	7833.21000071429	4085.43000505865	10686.2200090289	7616.22999519296	8195.27999188751	7980.67000458762	7683.9800084047	6833.24999749847	6069.89998970181	5587.28999415971	6599.69999920018	6489.16000253521	6060.01999336854	7934.18000975251	7776.4700050354	8011.52000018954	8470.62999468669	5842.90000311472	6120.08000522107	6972.59999990836	5894.0999948252	5617.92999863811	6747.62998557463	7533.77999507077	8177.96000111103	7849.38000423089	8902.33999440074	9027.85000344366	12147.069984287	8885.9699896127
93	GEO	Georgia	GEO.6_1	Kvemo Kartli	Rustavi	NA	Region	Region	NA	GE.KK	20336.7900085524	29058.2899969891	14879.6300084721	18099.5199999288	17327.5999953225	18742.2199927885	18410.1199897341	18116.390002206	19655.3600069284	20131.5499839224	11303.2600163072	22278.7299875021	20384.9900099486	21084.6800015718	20470.2299935669	18516.2799966931	18581.3899951987	16599.9799730629	16064.1699993405	17138.5399915241	16702.4599975348	16088.5199813358	19154.9799767733	19859.2899884675	20599.5699899681	21507.4199920334	15400.3600133602	18751.0100071877	19024.0599954613	16182.3799966853	17474.829964485	17508.299993312	19536.6099940538	19369.1799865849	21684.099996401	22540.8600068986	24996.9300020933	30139.4500126839	22775.3300050199
94	GEO	Georgia	GEO.7_1	Mtskheta-Mtianeti	Mtskheta	NA	Region	Region	NA	GE.MM	10315.7499826923	13731.6099887304	8710.02999143302	9888.02999813855	9962.41000403836	10114.4699889794	10215.7499961611	10036.9099983722	10938.2099837288	9828.82999996841	5723.25999357179	13913.3199989796	12252.569988519	11251.5799922049	10487.5199921709	11208.1499927826	10201.4600144569	9741.07997816801	8792.44999274053	9722.16000312939	9486.67998424731	8632.57998402975	10605.7099901736	11258.1599979792	10186.3000045568	11714.1200001873	9101.20000947639	8891.03001314215	9190.03000374138	8781.04000631161	8926.87000221014	8819.86999365129	9498.44998925179	9828.37999274954	10275.8900058921	11025.4500033408	10884.759999454	12424.249998033	11154.3800169826
95	GEO	Georgia	GEO.8_1	Racha-Lechkhumi-Kvemo Svaneti	Ambrolauri	NA	Region	Region	NA	GE.RK	1408.57000083663	1077.23999947682	532.050001170486	503.399999052286	651.919999850914	664.169999146834	799.519997917116	830.479999162257	756.929998554289	834.960000108927	448.919999090955	1878.17000004649	1407.62999857962	1064.78000442684	617.250001216307	791.770000871271	723.800002783537	876.769999168813	543.680000476539	777.059999423102	684.130000473931	621.750001005828	1036.79999791086	793.900001257658	940.37000050582	1258.44000141509	492.709998918697	485.679999511689	645.799999237061	565.349999697879	442.459999298677	556.899999478832	558.120000353083	699.51000193879	647.830000203103	1637.74999880791	1491.33999714255	1284.40999925137	802.799998432398
96	GEO	Georgia	GEO.9_1	Samegrelo-Zemo Svaneti	Zugdidi	NA	Region	Region	NA	GE.SZ	10773.5200186446	10851.099989567	9657.71000232175	9559.21001340635	9732.12000881881	10303.7800057586	10429.8000145387	10303.8000099659	9578.33000348508	10810.6300090104	6801.26999256946	12388.1699888408	10921.8399998099	11942.5799970776	8777.05002179742	10607.4599814322	9901.53000974283	8998.99998753332	8399.45998796821	9315.57999029569	9582.84999961033	9439.09999029525	11204.0400065407	9351.68999757245	8013.93000252172	12264.350002151	11379.0300058965	10260.0199927688	10397.0599857084	9907.91999234632	8887.9099890627	8971.84999370575	8928.46000052243	10598.6599908322	12173.7299864888	13402.1899982765	16182.2700144649	15718.5700237453	11068.1100025028
97	GEO	Georgia	GEO.10_1	Samtskhe-Javakheti	Akhaltsikhe	NA	Region	Region	NA	GE.SJ	6069.99000126123	5013.509996593	2949.89000138827	2760.42000866309	2971.91999397241	2791.78001106717	3207.91999543831	3336.43999772519	3378.82999840379	3189.44998506457	1832.87999815121	4880.10000008345	4125.41999973357	4143.17999475449	3172.37999573164	2773.27998817712	2607.09999759868	2399.65999263898	2654.60000078194	2906.51000281051	2971.31999007985	2682.55999440141	3502.36999090016	3968.76999237761	3954.99000142701	4769.86000944301	3179.06999451295	2990.25000293925	3149.28999959119	2926.08000934683	2845.24000623077	2845.28999356925	3138.78999543004	3357.32998491824	3994.98998871818	8020.20998087525	6875.69998177886	7011.00998491049	4401.24999849498
98	GEO	Georgia	GEO.11_1	Shida Kartli	Gori	NA	Region	Region	NA	GE.SD	12668.5699779987	15690.4400416389	9026.27998498268	9749.91999998316	9088.93000214919	10282.5600043796	9771.11999427155	9949.71998547763	10166.0000113696	9590.82000795007	6266.65000202693	12464.1799997687	11993.8199916631	10623.2399897426	10365.5900005884	10153.7800071053	9663.39000571519	9032.20999207161	8221.37999837101	9623.65999462828	9403.52999682538	7750.43000404537	10428.0300048888	10154.2699999847	12501.2299841791	12157.3700036965	9777.84998524375	9242.45998959243	10069.1200030241	9242.86999469995	8460.74998403527	8907.83999174461	9033.32999262586	9568.44999175146	9886.70001343638	17570.5099861622	15842.1900078952	14917.2699836195	11120.2499798089
99	GEO	Georgia	GEO.12_1	Tbilisi	NA	NA	K'alak'i	Independent City	NA	GE.TB	19472.4700199366	30258.4499809742	23353.6799976826	25344.8199905157	27656.0400058031	23609.7000117302	23219.929959476	22748.2700030804	23932.1099716425	24494.9800197482	12791.3000155091	27736.8399738669	25151.9700098038	21972.1000335217	22160.9899927378	28302.4499488473	25467.5599654913	24029.120018661	22469.9899786711	23794.1600156426	22726.5800369978	21168.6700018644	23811.6599889994	26254.7100387216	22412.6899923086	26685.7100388408	24267.3799788356	24832.2099977732	23332.4799947143	24380.6000017524	23958.5399927497	20820.5900262594	25050.1100026369	23095.5199989676	25737.8000229001	23677.5700105429	25254.4399938583	28569.7499654293	27495.1700638533
100	IND	India	IND.1_1	Andaman and Nicobar	Andaman & Nicobar Islands|Andaman et Nicobar|Iihas de Andama e Nicobar|Inseln Andamanen und Nikobare	NA	Union Territor	Union Territory	NA	IN.AN	3071.32000185922	3076.63000046648	3278.55000448041	3170.10999459028	2858.50999585539	2574.41999536939	1867.39000565559	2473.86999965645	2694.29000545107	3119.4399985224	2224.58999849111	2580.73999921978	3109.53000509925	3194.83999492228	3156.18000020087	3045.95999312587	2494.47000249662	2598.70000182465	2327.51000664756	3195.31999383308	2291.52000090666	2516.44000820816	2556.27999670431	2630.69999718666	2622.23000777327	2842.10999574512	3018.22999722511	3248.02999912016	3182.19999702647	2526.79999639653	2387.27999565937	2473.71999823488	2498.32000345923	2524.46000328474	1860.71000378393	2481.53999659419	2500.52999700792	2978.50999776274	3160.40999708325
101	IND	India	IND.2_1	Andhra Pradesh	NA	NA	State	State	NA	IN.AP	313968.759883022	344998.989865018	336119.229748107	338684.399701312	316688.419856209	250906.819876881	290717.7798489	360526.669841375	333356.83989273	260759.969966518	240860.540000578	322762.329946075	356633.199835429	429461.129822865	339095.569796667	370913.919731205	337921.849895848	339782.119839422	304438.639885493	312899.389851833	374232.249765785	331117.99984717	281295.439939719	339966.31984598	302043.709872479	274449.229914602	341782.739883183	333942.139893297	364884.629821917	308220.039888492	265272.20985424	312448.359881897	340051.829878917	314668.399900785	300169.009929808	321977.249910155	336068.949984914	398567.509736955	396423.24979502
102	IND	India	IND.3_1	Arunachal Pradesh	Agence de la Frontière du Nord-Est(French-obsolete)|North East Frontier Agency	NA	State	State	NA	IN.AR	9495.26999794319	7780.70998409949	7395.57000678778	8517.25998804159	5576.83999764174	4937.26000122912	4757.26999596879	6915.27999005467	6373.2200041227	8983.03000287339	8394.25000378862	11558.4400076978	9227.27998680435	9293.3999877274	7786.95000631362	7084.63999386877	6265.61998325214	5255.4199993629	5696.06999650039	4166.01001546159	5613.56000358798	8565.55001793429	8818.11998940259	10621.1699959468	7424.96000240743	4958.97999763116	4800.61999806762	5124.51999811456	6073.94999247789	6391.98001016863	4486.15000241995	5707.02999417111	4845.77998983301	7605.8899962008	9429.36999095604	11469.0099890921	9786.22998962551	7828.16999232024	7915.66000558622
103	IND	India	IND.4_1	Assam	NA	NA	State	State	NA	IN.AS	161858.449968649	152584.259973487	135044.339900279	146682.399942352	123998.669956964	110975.179956004	108058.669954821	102280.679998867	118151.259888597	192362.099959176	159632.549902108	194379.219893575	210804.75996015	191529.449977815	191054.049955837	171728.470077984	166103.739921281	133818.999921333	135810.169971682	114559.800050436	135619.499950601	178758.299896862	203495.230062071	188972.669859616	177291.219861399	151276.149896735	159856.219912453	156463.019883817	168641.179939156	151797.929966807	122601.299886318	134242.159954296	136764.449987901	187296.569893539	203060.349914687	192661.839933438	204840.489960566	179019.529983142	176674.419854991
104	IND	India	IND.5_1	Bihar	NA	NA	State	State	NA	IN.BR	158839.819922751	204757.929893235	187615.669942342	187602.899872482	150393.809894379	117196.989959124	135912.809936697	108018.609923851	153814.50988704	291023.589934967	219592.509956073	232338.019902067	254009.539948266	271589.619849861	275800.479827292	268097.579823196	233112.189800678	208280.239902256	175743.779890636	152794.459915871	208873.249843994	263371.789763555	448361.459797412	336543.709856518	300004.409796197	353126.009862399	320423.489849551	304511.849786403	307720.609770231	266460.489784703	274473.349825544	213168.989875538	290165.989768317	412824.009811126	490210.989871085	319162.409775648	416159.079765394	470136.329739865	392172.939699888
105	IND	India	IND.6_1	Chandigarh	NA	NA	Union Territor	Union Territory	NA	IN.CH	11316.1700041294	13464.589994669	13019.4399795532	12540.8700282574	9748.23999428749	9406.80000293255	8244.80000019073	9364.11998999119	11106.4500136375	17479.2099909782	15962.7800297737	13956.8800048828	12024.4000021219	13350.6300098896	13595.9600114822	12714.5600061417	10990.7799999714	10953.2499814034	8896.89000821114	9789.60999321938	10672.4500088692	13467.709993124	19278.3600120544	13786.4799690247	14180.3399648666	14573.1999931335	14050.2299926281	13082.1599948406	9220.80999875069	9271.4499938488	9096.52000498772	10791.2299969196	9839.40999770164	16364.8199932575	16701.030043602	13026.7499780655	13866.6499967575	14779.7699968815	14962.8500115871
106	IND	India	IND.7_1	Chhattisgarh	NA	NA	State	State	NA	IN.CT	321806.749915194	362076.789909517	285426.539938599	338550.649839535	313670.58985156	228802.479939034	178590.839905513	240712.60993287	389670.479786724	335005.289896622	316488.899876745	397265.739871979	357643.059926158	389477.659807056	393027.849798657	354410.519794181	308811.899805045	260611.099861166	184430.499955952	192267.089938099	227577.979932787	356970.11986582	440811.509724472	373425.199894965	327422.039933397	298105.779868502	310803.429790011	295672.449882368	327906.039818434	256307.669898676	134994.11999475	227509.319899537	266757.53986717	438521.909800079	331261.949906709	334751.349993471	356035.309883593	389040.189835545	341270.189734936
107	IND	India	IND.8_1	Dadra and Nagar Haveli	DAdra et Nagar Haveli|Dadra e Nagar Haveli	NA	Union Territor	Union Territory	NA	IN.DN	9029.80999456346	9126.47000062466	9594.79997512698	8765.87000596523	9212.34998437762	6857.07000353187	5459.89999794215	4395.62999266945	6434.96999970078	7735.04000402242	8249.34999126196	10706.940000236	9490.24000702798	9885.91999417543	9192.45999577641	9184.99999952316	8567.54999256134	5815.94999491423	6419.09000298753	5930.78001123667	6131.65000608191	6666.90999618173	8959.62999412417	10374.2700057328	9339.85999067686	9612.43000083417	9357.83000005782	9185.50999581814	8892.62999522686	7774.65000498295	4523.17999914475	3390.97999959998	6308.1099960804	7695.29000112414	9274.4700049907	9363.56001338363	10000.4000033289	9754.61999773979	9368.29999378324
108	IND	India	IND.9_1	Daman and Diu	NA	NA	Union Territor	Union Territory	NA	IN.DD	3583.88999499381	3733.49000178277	3815.29999190569	3510.73000124097	3474.41000473499	2903.90000170469	2691.31999588013	1796.11999629438	2932.59999784827	3449.63998734951	3418.93999350443	4240.5799934715	3901.26000744104	4335.86000093818	4019.71000468731	3766.64000886679	3467.17000180483	2659.1700001657	2585.70000326633	2211.41999325156	2671.14000558853	2868.9399933815	3970.16999557614	4369.99999895692	3996.07000784576	4179.09000447392	4058.25999620557	3798.37999394536	3605.42000249028	3201.61999458075	1868.65999796987	1508.16000065207	2475.01001006365	3614.50000149012	4263.399995327	4281.0200008601	4136.26999986172	4334.66001003981	3944.3099988699
109	IND	India	IND.10_1	Goa	Gôa	NA	State	State	NA	IN.GA	26569.950013414	23367.280021565	23608.0899855942	18995.4499993771	18259.7899894118	17291.9099903107	17068.3699755576	13461.5699983314	20450.1299905628	22283.2299963348	19477.0100053139	28937.799993366	23910.8799924534	25811.3199810237	19722.7899951972	22033.3499938026	18055.0800039582	18390.6800070554	14976.7499953471	17785.5800109804	17544.3499966189	17973.7799884602	22763.499991959	22769.999996094	25663.5799857806	23032.6200047545	22326.0700028967	19655.9499941543	23141.9699911773	21202.689984452	12523.0699939188	13007.2899900582	19702.330002211	19865.5999907255	23282.4900091141	27480.7100057807	26054.7299887948	23997.5299944654	23148.0900090933
110	IND	India	IND.11_1	Gujarat	Goudjerate|Gujerat|Gujerate	NA	State	State	NA	IN.GJ	591534.259845078	572101.009707265	666832.069703877	643589.569725722	599815.149805591	483645.119798165	489674.079870788	445300.699812826	583751.929717526	644717.529891601	518678.389968341	683111.529756473	687609.619689412	700055.809676275	674656.839567389	686286.79977724	602824.869886626	492058.819830708	515476.519922787	470456.439859821	552597.009804074	670495.359798586	696376.819776896	705497.659794003	666703.509863239	702779.909723001	693296.92973626	721456.889774077	662449.969804749	607771.209749712	430365.449934356	356360.640042078	555452.319871726	668485.519741081	655324.469882585	653033.489911318	736509.44982581	795943.749620512	748208.059824005
111	IND	India	IND.12_1	Haryana	NA	NA	State	State	NA	IN.HR	384284.51979455	441941.839840263	462410.079884216	438585.579887226	347244.569878176	307479.07984888	283009.269859705	342610.259949937	426322.31996084	653017.73983112	535942.519871013	508447.029852508	326311.720053982	379426.479881488	403722.759908132	400674.409949094	355383.689774722	321788.139909279	286856.499886338	303409.679812336	370818.509992138	365773.489892405	598638.31984362	436001.729954697	373906.769995509	358692.939857278	379760.169989074	379384.349852743	326330.599957168	302360.479895815	273712.489893779	298942.600031029	351836.059889987	443819.889841467	367470.349909812	312478.790048752	323219.11998491	375254.729759589	368932.289931878
112	IND	India	IND.13_1	Himachal Pradesh	NA	NA	Union Territor	Union Territory	NA	IN.HP	35719.6699963771	40688.2999965344	40269.779975839	38771.7899662405	39058.3299756423	33969.5699997265	29180.4499811903	32398.6399692595	37440.7699752226	45273.9199678041	37782.0999905113	42403.3199641258	39125.4399803523	45351.5299721062	41185.6799776368	37958.6799922064	34299.5499786232	33276.010002777	25844.1799925715	25200.1499947831	31607.6399812233	40085.7299544364	48944.6199877821	41130.8799762093	34163.0499965176	34590.8299733829	37240.2300035618	35699.4499923214	33999.7899626847	31577.9699851386	23380.8799963985	19935.6899990141	29454.189982906	46688.3699837029	43696.089985637	36202.9099817481	37762.289996583	44579.3299628645	42787.2399779558
113	IND	India	IND.14_1	Jammu and Kashmir	NA	NA	State	State	NA	IN.JK	113935.389940366	101519.239941884	121910.439942217	118843.779937604	124560.839958001	111546.559977457	91991.7899514735	96480.2599494532	100677.299953364	139058.139982697	127846.639978101	129469.309953928	117365.530006569	126039.079949886	132204.989911966	123254.459981028	105287.729977479	91783.2599446569	75697.4799664691	84362.8699621577	99225.119958926	135873.309921779	143795.259988151	125966.95000308	113472.72997297	113805.399992861	130320.079982895	123107.689989623	112580.079963163	104067.169950955	87973.3399807233	80839.4699668381	94944.7699451186	141817.459972024	137353.479961503	117137.819980908	137201.199932173	137510.13996242	127915.409932643
114	IND	India	IND.15_1	Jharkhand	Vananchal	NA	State	State	NA	IN.JH	218694.250027938	256759.19995139	219105.449924894	214403.659847677	163411.419874143	163027.849974632	147140.689906914	158046.629923075	196721.609918699	264547.98988639	244262.209919659	247362.729902871	247613.51995004	249984.989844456	237502.179940756	225183.229838032	202661.649942521	173096.409912409	155163.71998384	166959.519958613	218139.489891322	231522.099925648	316434.259956431	251299.989841253	232162.589962637	230522.889941795	219246.319849998	225990.679956699	205130.659903638	207239.019927187	155869.669898422	176530.969956858	202000.689918907	262328.789971691	287444.649899546	249684.799945064	305047.999982363	333198.579869173	263909.259833485
115	IND	India	IND.16_1	Karnataka	Maisur|Mysore	NA	State	State	NA	IN.KA	627425.949815966	656179.180093486	623523.179796649	662548.729741186	610677.699647905	531904.059775455	519084.719762605	519773.599817751	585477.769930653	582044.089880485	562543.289889824	588425.429821271	664970.809757363	797028.989758477	659067.469851637	672973.759684568	643927.799804552	584423.269646972	591276.639691936	636255.179867182	601786.750049205	615512.589862986	543709.719864506	663750.859799042	632334.489854986	628499.289868806	670516.789834844	623209.44979636	678133.149865452	594561.879824903	469547.769951001	541840.470027639	635112.25955556	635584.259862103	642371.379825493	671149.309979878	722178.659670066	784898.139419239	760545.609819755
116	IND	India	IND.17_1	Kerala	NA	NA	State	State	NA	IN.KL	57472.2499700412	59636.4399866555	57891.9299817868	49020.6899666488	48129.4900005478	43740.1199874748	46186.7199886888	44204.4499820732	52006.6099712923	44592.3899785373	47150.8199922796	51199.1999830231	58531.6299816389	68837.3699799776	56333.259980794	62971.9499690831	56673.3599969875	58374.1399704348	56363.1299668662	64380.6599882711	57712.6699903272	55232.1499448251	52714.8699947	64569.4299557507	60416.3499711175	57214.6299502645	65070.4799782671	63439.2400012575	64913.5699836742	71586.399969846	56771.7299377769	66893.989964176	66820.5899799298	67563.7099661641	53138.6299915984	66470.2999949232	70781.4799732473	80548.9799646512	77113.5799696147
117	IND	India	IND.18_1	Lakshadweep	Íles Laquedives|Laccadive|Minicoy and Amindivi Islands|Laccadives|Lackadiverna|Lakkadiven|Lakkadi	NA	Union Territor	Union Territory	NA	IN.LD	100.339999370277	106.500000305474	123.679999351501	98.7900001853704	103.670000143349	74.0799999907613	117.389999628067	108.400000739843	116.150000624359	96.5000001844019	87.5699997674674	101.330000245944	125.65000012517	135.739999443293	105.299999386072	122.539999559522	99.0499999374151	108.020000293851	122.130000237375	130.109999969602	113.019999951124	97.9799993336201	102.750000638887	111.780000291765	108.070000026375	100.579999927431	107.379999756813	103.090000070632	109.310000285506	120.619999432936	90.4499992318451	107.889999806881	106.559999966994	102.08000010252	94.0599998869002	94.1199997793883	108.409999568015	121.229999452829	116.950000017881
118	IND	India	IND.19_1	Madhya Pradesh	NA	NA	State	State	NA	IN.MP	545330.889737828	603525.07981775	656667.569647018	761633.299434051	690538.68959422	463721.019757513	341338.29992643	355624.119920978	620661.539656386	613650.469857121	481765.129821543	605803.269759851	553087.84977195	698056.559625059	654794.519687299	811594.499461561	607647.939745614	405939.039755564	403325.229864713	369100.619885033	467559.269841274	663514.529645827	763199.939706845	740297.34962609	600490.73972727	605156.209778238	667826.409797199	734954.969593257	704934.759628329	538198.55972115	404039.509754192	325232.489890937	498832.259728249	801010.479526557	684356.909704659	644632.259661248	742503.419581352	854450.199462391	854310.389375076
119	IND	India	IND.20_1	Maharashtra	NA	NA	State	State	NA	IN.MH	774683.719722642	848651.779710978	842742.299680889	843350.839488391	765482.819626685	658457.699809704	629449.069858288	524967.279900311	789025.869682891	774633.169804521	692223.31976252	929271.279702151	842147.289713575	1012487.29956158	861586.15953267	908442.229479887	811191.869729698	661693.66971145	670152.309759485	769907.179798	716418.919585727	827687.629646769	994414.069591131	934564.059743449	843584.609824849	883289.759684661	935189.989764377	861133.889558356	942075.239505392	820188.529702662	506410.239807049	534695.539809953	816953.47971946	967326.889732793	930500.719627926	895548.249715015	1018217.24957926	1113436.67951739	1060022.10932609
120	IND	India	IND.21_1	Manipur	NA	NA	State	State	NA	IN.MN	9493.10999931209	8537.34999249689	9712.11999938451	7094.78999837115	4715.61000067182	5094.96999329887	5076.73999595828	5038.21000310406	6227.289999336	8641.85000078939	7789.86998921819	9803.73999840766	7839.16999747604	7695.88999275118	9582.39999345876	8106.88999008946	7672.07999877818	5674.56999900192	6205.9699945841	6052.36999050714	7484.23999952897	9841.53999307379	11082.2099964973	9459.02999968082	8338.60999142192	9953.87999629974	11146.8700009473	9610.01999561489	9906.88999186642	8660.54999040999	6699.51999363489	8962.58999246545	6826.0399962794	9038.31000169367	11172.8799832854	12119.5200051535	19692.0700076055	18477.9399879035	17498.1399964169
121	IND	India	IND.22_1	Meghalaya	NA	NA	State	State	NA	IN.ML	20733.4799837992	19428.0499895327	23726.1099951621	18579.0699965023	13258.9000080824	14562.9699881487	15402.9599962402	15093.139985878	22069.0199831277	24464.9399978556	19291.7200029138	29745.6899842788	26527.7599838227	25711.5699814111	30335.1499806419	20085.0599819999	21264.7599892262	17896.5799961016	18114.8999971319	14544.1099932063	18384.1299910527	23390.2699879184	23809.1299804058	25044.3799777739	21881.5399854388	22525.7699813396	26487.1799887512	21322.4299863502	22792.1899884529	20011.449995609	15914.9499898218	18039.469990395	20822.1299887281	23135.1399910673	22209.6999944504	25395.51998863	28598.4499928094	26564.9199864008	28722.5499887988
122	IND	India	IND.23_1	Mizoram	NA	NA	State	State	NA	IN.MZ	4662.17000110634	3871.16999592073	5041.39999840222	4488.61999624968	2938.91999530979	2329.39999967813	2419.95999517106	2482.30000158586	3304.54000122473	3406.79999773018	2896.1500014551	6446.53999069147	4568.58998995461	4806.8499969691	5880.13999565691	3075.1900012251	3384.16999962181	2570.16000111215	1955.25999891013	2120.65000034496	2546.89000161365	4047.68999775872	3821.95999921486	4384.73999742791	3836.33999928087	3467.30999777094	3717.09999833442	3252.41999734566	3318.33999917842	2716.52999939397	2036.6599976588	2646.04999792762	2632.71999813057	2966.04999780469	3137.88999596052	4445.37000086159	5236.92000091635	4215.53999754973	4280.63999799639
123	IND	India	IND.24_1	Nagaland	NA	NA	State	State	NA	IN.NL	12573.939983435	10026.2799922284	10900.0399954654	10361.0299984254	7261.82999251597	5953.15999299102	6206.27999427728	7187.7599971965	8193.57000346854	10731.8199983872	9749.91998399422	22201.8400170561	14015.8399945311	11374.8700005338	13020.3699890524	9536.28999969736	9042.89000054635	8585.52999112569	6705.39999559335	5563.69999583066	7794.4499975238	10891.919998318	12295.6200006939	19397.6499999166	11106.7999874223	8493.54000015743	8681.1700017117	7876.90999441408	10022.0199986622	8548.30000430718	7320.52999277785	6121.65000213869	7860.87999172695	9165.26999538764	11010.7599990591	17365.9899898712	14387.1399851069	11209.130000012	11585.5799865052
124	IND	India	IND.25_1	NCT of Delhi	NA	NA	Union Territor	Union Territory	NA	IN.DL	194480.249892354	236157.859914064	255546.380070567	244516.049949169	184406.339982748	188537.120032072	188262.850004077	199765.889841318	229100.220037937	310125.089766383	285123.109952986	232417.880016685	215193.990026116	262487.299907565	285738.53015554	236421.739871621	212988.299989462	197452.349915266	195140.249942183	181732.169877291	201586.449936748	226660.340014756	344176.989652514	256399.700097144	221992.030020237	247206.91992116	258324.470175982	226649.02999568	188252.719849229	184799.080021381	165154.629977584	187194.030024469	189499.160068154	249481.200003743	230588.870123982	210336.839889884	204751.55993259	261382.199925601	239901.550086856
125	IND	India	IND.26_1	Odisha	NA	NA	State	State	NA	IN.OR	296794.189912379	364394.579883553	313093.269920953	302162.179726779	267612.149837622	229246.399960816	226803.759883065	275539.859847564	305272.879864048	300207.209880179	307272.529825719	350151.449883498	355888.049887206	399285.949806437	336500.129842795	354129.049790472	310101.979791699	278156.410002254	232449.929864891	239807.329890663	304481.559810333	310392.479918534	398632.629833968	375854.05997581	314773.059977388	296187.589828553	300950.249895884	298499.56986977	317999.289859876	319071.159844192	248466.539841715	271284.539945142	283176.379799653	330876.479909973	337396.279883862	328756.729923597	373061.24981002	411154.329910792	347953.439811006
126	IND	India	IND.27_1	Puducherry	Pondicherry|Puduchcheri|Pondichéry	NA	Union Territor	Union Territory	NA	IN.PY	8567.46999184042	9481.06999437511	8394.06999665499	8319.57000473142	8057.66999983788	6708.37999939919	7275.38999862224	8483.06001070142	8162.62000212073	7447.50000492483	7041.36999597214	7262.78000107408	8790.53000283241	9161.2600081563	7902.59999972582	9088.13000178337	7703.89999809116	8475.88999016583	7894.20000872016	8352.98001055419	8714.13999461383	7813.54998402297	6171.06999016739	6646.26000396162	8442.10000372492	8458.35001385771	8608.11000929028	7850.73000356555	8733.65000705421	7968.24998765066	8144.3700131923	7719.27999550104	8379.55999533832	7436.45000237226	7212.53997981548	8583.8099944368	9622.42000222206	9525.82000088692	9247.71000888944
127	IND	India	IND.28_1	Punjab	NA	NA	State	State	NA	IN.PB	370354.779757574	368672.92981264	392334.019842878	364021.869830161	305963.769844964	266161.95991624	269648.959832331	296373.819844484	358445.959815055	565473.089892313	406424.659931777	383554.359828902	362340.999848306	381373.729915679	371562.22978051	342661.909756668	287657.239831246	279662.629869714	236164.119841196	273360.759883728	313790.279874928	397189.31978178	470596.879704624	398954.379817024	344221.469837589	363379.969828285	348408.269829532	342087.089827992	282621.869791038	261465.179846771	258233.969818495	273775.929873217	314134.969805092	445688.549935281	414212.299970567	351394.949931292	381068.969880641	429262.139914751	414443.9598867
128	IND	India	IND.29_1	Rajasthan	Greater Rajasthan|Rajputana	NA	State	State	NA	IN.RJ	818179.709657026	871963.209753498	971929.599493111	919580.059509173	859907.359629707	612179.279765325	544044.869708825	645015.109756965	796984.859607363	1014865.40961668	868667.849758033	1039858.03954434	1000326.27956126	1070169.69957855	999918.209477644	977445.679416414	748280.319549251	618275.299708879	536171.859828159	569917.809800295	697116.83975937	878806.169625651	1172158.79968515	1103866.38969032	951352.039636619	900506.129943494	947463.159542596	942872.059583502	851521.839611769	715893.929608706	546157.029754961	522511.759850664	721078.69967135	1039432.7495655	916792.499774609	821721.029872881	815225.369705727	1048064.45934906	1013204.41943608
129	IND	India	IND.30_1	Sikkim	NA	NA	State	State	NA	IN.SK	4420.45999778993	5401.70999319106	4500.18999496102	3968.60999826342	3110.57999600284	2656.41999682412	2131.29999931343	3200.84999326989	3536.56999474764	4872.12999665737	3895.65999667905	5838.14999025315	5623.37000023946	5220.64999775589	4501.3399952203	4227.13999691606	3044.21999174356	3293.60999675654	3458.21999911964	2546.07999878936	3508.97999428585	4384.01999960095	4983.55000054464	5124.09999687411	3827.63999740407	3283.80999482796	3138.83999766596	3222.53999657184	3710.80000046641	3233.81999269128	2799.87999355048	2387.50999929756	2116.74999994226	5126.9799932614	5258.53999357298	4785.50000211224	4661.03000061214	4263.6700000558	4014.63999731094
130	IND	India	IND.31_1	Tamil Nadu	Madras|Tamilnad	NA	State	State	NA	IN.TN	507653.879884535	576601.979796318	542208.159764808	537361.579696923	532375.609897627	468996.639812138	482846.829732535	513130.789838292	542356.949827751	423696.269885564	372296.569854321	431265.769796144	546201.449699942	641861.009723678	546851.489767998	558296.57971531	559686.19977008	651467.559727123	559186.539757706	589354.719828971	619517.749737011	559609.939739345	409041.209759757	459908.179830333	494761.959905088	505775.349850036	581422.629866771	558707.769728972	641220.019745598	586815.779785957	540883.729646441	652566.119855946	566551.899681721	536960.299827687	462009.809873866	497030.169877477	557799.549832681	613326.579877287	635556.309760332
131	IND	India	IND.32_1	Telangana	NA	NA	State	State	NA	IN.TG	422608.529878683	457727.909954159	425485.239667729	448611.199696928	426280.85979818	359898.209958985	337881.609830521	421124.089838935	477111.579949096	431327.139933044	369267.019898323	473416.879940974	466925.819898153	526635.529741324	428100.249933854	467446.539802097	428704.34988226	387295.429914767	374754.619853619	350060.789878644	479879.529883327	461703.699701244	450133.269853065	478815.339989923	421094.019874493	375868.209936574	425325.669977754	405520.429917214	436427.619767036	431913.119874559	335189.659976641	369822.359887661	529791.549839687	468717.289784314	441611.099911636	467086.330013257	476283.189845983	530065.099820033	502888.049827754
132	IND	India	IND.33_1	Tripura	NA	NA	State	State	NA	IN.TR	34444.8599845357	37557.5799906682	39189.0699763335	29080.599987857	27801.3899747133	20679.0099840201	21708.6899766102	22211.8599614073	32344.2999803573	44580.1199699156	30977.389977593	39086.1899887491	38924.2200205028	36600.3599932343	37922.8099760264	26130.4599792585	26446.3399868347	22817.6499929074	19509.7999977525	20421.0199765824	21871.9599887114	50937.9699565433	42202.6699857879	34599.4299834333	31371.5699937716	30460.2699746303	29356.8699782956	21160.8299792893	21254.3199748565	23417.5899782274	19665.0899891872	19282.0899742115	24788.4299789518	40827.839981053	36007.7799877133	35611.710000407	39278.1399769261	42023.839994356	30532.8199764043
133	IND	India	IND.34_1	Uttar Pradesh	United Provinces	NA	State	State	NA	IN.UP	1017584.33959405	1326513.32922773	1322564.4097007	1162111.11947778	920396.779532267	731017.369739586	619754.25979184	622111.829841323	780985.489582151	1463032.19985902	1197162.94986654	1229315.12954984	1060266.5196032	1369806.63950613	1311531.75962821	1165006.9791581	930296.479588866	783734.789777705	691882.239777513	661973.089888366	752840.999894224	1079378.00950352	1878377.57971329	1531776.42970804	1221989.66958936	1351103.50954562	1379989.13948873	1182081.29949968	973835.719477706	856504.71960919	833017.249599935	791742.409724778	900113.519531649	1682771.65957572	1703350.56999653	1436951.51948012	1831188.59946165	2127067.21946617	1792706.87934025
134	IND	India	IND.35_1	Uttarakhand	Uttarakhand	NA	State	State	NA	IN.UT	112076.869966835	123040.379975092	126731.019939646	116105.679954242	104456.329968441	96490.8699524552	76511.4799692594	83419.8399464153	101271.869948279	182501.429987032	122425.940002006	136086.959978189	110528.839973204	129283.959961385	128068.449971989	120407.949950002	103866.119953666	92982.7599648684	75077.8800079338	68769.7299710382	87715.2699455693	116876.119945936	219404.050020255	133460.629990056	115023.519945795	118512.209987203	126620.219947478	112378.289950691	89197.7599712089	77750.7799543627	69187.4199649077	82063.7900241259	82864.0999639966	176831.070058554	148578.039950034	115879.199928796	122500.489944424	135365.639965072	124686.849962801
135	IND	India	IND.36_1	West Bengal	Bangla|Bengala Occidentale|Bengala Ocidental|Bengale occidental	NA	State	State	NA	IN.WB	432816.109796269	509719.529749988	459963.979810126	400813.509842165	340109.899900325	323056.739869276	308786.519840751	297264.069787866	461515.479744725	601431.139830105	452903.079824425	511920.869701728	572281.08976239	488639.419796735	482968.4997513	472224.759839773	406176.129653428	383508.569803525	335085.459867191	332476.859777715	402262.789860833	526906.579732545	689128.809821188	489798.279823052	425848.069837648	442655.339977648	451158.139844323	409321.909781983	419507.809681397	445844.439883534	355244.079937212	393528.76985486	406252.059655543	635395.699946873	523189.599882303	476425.529859947	569185.929882426	603593.949817672	494616.389714852
136	IRN	Iran	IRN.1_1	Alborz	NA	????? ?????	Ostan	Province	NA	IR.AL	127247.250021711	147836.949922532	128992.009949788	121108.289970631	125498.500030849	121866.640033638	113487.609964356	119046.26001884	124371.889945798	122348.699985579	122395.849951254	124325.219993949	128550.539982632	133439.779985607	137780.640054032	129879.089964215	124953.050025888	118403.930030055	117496.00995031	124828.04996125	122702.350026151	126938.990105644	114909.439968288	129323.849998936	127971.959979728	144352.699987195	147615.810019689	125878.859990438	124786.680023463	135641.560009822	128346.380010221	126709.270066323	131404.679985594	135928.279956102	140773.860014996	114870.260019064	135255.910031199	157609.950087786	119078.710038871
137	IRN	Iran	IRN.2_1	Ardebil	Ardabil	NA	Ostan	Province	NA	IR.AR	74214.3899415322	88897.9100027978	57948.179998219	51099.8499802668	54197.9799997788	47902.7499686051	51815.6800510157	56472.0999887884	46922.3899839371	44416.3600259833	43001.1300182547	61629.5999598801	54769.6699587107	93294.0199884176	56903.0599801391	51175.0700383764	55620.4499691334	51420.6099924799	50336.8199865613	53319.0999873243	52933.1999653727	41291.8600038197	52070.1099650785	79698.0099632926	60970.6999767069	71681.7199820634	54732.7399876807	53294.2299545463	60997.159986753	49789.5400068201	52431.0399960019	56693.1099592559	46163.4299542382	58988.3199574128	65726.1300314125	88844.8200279027	83869.049971655	121563.009908035	70842.9198844582
138	IRN	Iran	IRN.3_1	Bushehr	Banader va Jazayer-e Khalij-e Fars|Bushire|Persian Gulf|Ports and Islands of the Persian Gulf	NA	Ostan	Province	NA	IR.BS	275921.840059161	361643.000121318	304391.079955388	298544.30998027	328058.210067676	340182.480019093	313818.790005311	304081.609978788	308333.660019651	311783.739926003	320409.869949777	337965.179744266	355630.56990223	353355.070059001	317893.03994891	364766.520141147	355006.629907843	342918.739926495	367653.429986637	343273.329981079	332891.539940584	352018.630111732	327198.329970896	315164.170080096	298917.910216957	312604.879993519	450465.81005775	358110.769980965	404199.450208478	371828.01985828	396937.740013298	423961.24990687	378517.399869978	357095.109924868	341993.329938361	328559.370028965	338006.709917314	368479.730140969	381499.780030213
139	IRN	Iran	IRN.4_1	Chahar Mahall and Bakhtiari	Bakhtiari|Chaharmahal va Bakhtiyari|Charmahal-Bakhtiyari	NA	Ostan	Province	NA	IR.CM	64305.3599851094	51805.5900174379	39256.0800145213	37195.3200094998	39668.0299935825	38208.209982967	38105.3700062111	40461.0599888936	45698.6699800193	43468.2299938686	40146.6300185975	40513.1199889183	40783.0399749633	42906.149971582	39034.2700043172	39743.2399873026	41005.0700011533	40621.3500016984	39720.7900041025	40682.5399775282	40189.089978369	43626.3600031361	41991.9900037795	48197.5799755324	48786.5800374057	43536.3900211491	41608.7499974892	42788.909975037	41322.4599814303	46782.8000089657	43499.6800295711	42185.1599764153	46753.3200285435	49481.8699331284	41264.1199754011	37975.7399812005	47611.7300132364	49269.8999969065	44273.5899636596
140	IRN	Iran	IRN.5_1	East Azarbaijan	Azarbayjan-e Khavari|Azarbaijan-e Sharghi|Azarbaijan-Sharqi|East Azarbayejan|Azerba?djan e Sharqi	NA	Ostan	Province	NA	IR.EA	218996.230077593	212186.479937792	171865.230044924	177072.719999194	173837.109931791	168786.870051401	174268.420025617	180608.12999323	181716.730014805	175502.709930932	157557.669966975	195956.119909823	189593.789963037	246812.519909158	185760.320044614	169125.849958979	183495.149986904	168427.039983455	171735.79010414	169707.209907588	180329.920004383	176212.079989143	185969.649951562	212350.569953708	187999.09006251	200482.369956994	183092.500077542	166665.089994831	183088.029926322	169585.299962651	169371.209946014	176444.629967429	186623.030013099	203028.959995128	202659.229918448	296306.959930629	287986.829963669	295307.099972099	197894.859958924
141	IRN	Iran	IRN.6_1	Esfahan	Isfahan|Ispahan	NA	Ostan	Province	NA	IR.ES	347834.509938864	359390.679972984	312855.809877718	289158.259995388	319781.389937691	303310.199959254	289184.37000208	303413.280029938	326401.530043446	322276.119937595	288164.60001085	318811.989952222	318885.940049395	337079.619949453	321218.619926158	326732.049889622	328842.780036489	315765.219961664	310591.199986594	323528.049975168	311510.579950942	324120.259967459	331492.059811279	332371.780045245	349031.340056852	347400.13000034	343010.280094739	333209.590012927	321568.47001652	352828.369943218	332168.300075363	332385.269986784	344058.009942634	365442.939899951	338561.439988183	309662.9200231	352467.19993645	374098.759935513	347833.069967315
142	IRN	Iran	IRN.7_1	Fars	NA	NA	Ostan	Province	NA	IR.FA	331038.210008629	350015.109850818	360594.849893728	364693.339805983	367226.079913061	347908.110037718	344410.659963947	354174.669870785	388179.379892081	386742.549874438	321654.109846568	388429.190000996	343501.869987797	357705.759995148	383427.569995807	392020.549947975	384191.090086011	382356.229881141	370899.589979162	369776.530044692	356890.609970063	402050.919954222	363908.300023004	389496.969958261	364600.740033394	387685.690065019	401247.650074253	393382.559978481	410481.97986068	442252.519858638	412017.729915228	402885.900099861	411334.889901256	465062.320036374	408673.670077391	392829.920038102	407301.82989363	425716.280026089	438768.719901979
143	IRN	Iran	IRN.8_1	Gilan	NA	NA	Ostan	Province	NA	IR.GI	87196.6599885654	178601.730047561	94296.289972242	84086.2399396468	94580.1899869796	91782.0300110783	86525.8300231174	96987.7700102404	76594.8499768283	79421.630038606	88391.1599542387	113550.52995798	85653.6399936825	104463.290017322	106442.14002428	91707.7900106367	98374.4299929701	96710.8899643347	96155.2299659569	97142.3300215211	97573.8899999112	72589.6299674921	89530.2300242446	93729.2499763444	94802.1999587622	103260.240000335	97428.2699735239	85931.9300057329	103361.539984241	91351.1799828485	89145.7799745444	99444.9399570096	79802.5399880707	98106.3799985759	125907.609952088	90850.5800013244	100354.249963395	164533.749994487	109742.01995562
144	IRN	Iran	IRN.9_1	Golestan	NA	NA	Ostan	Province	NA	IR.GO	58739.6999577973	70016.88996052	64611.9499939922	63679.5499921497	66375.4799793139	51903.3800030984	59800.2700036168	64170.2099747509	65999.9499696791	61687.1999719776	50834.3199700974	74729.1399810016	60722.8200141191	57569.7399419099	62458.1399766169	65310.5499825124	68403.8699922096	63541.9699923359	57761.6299956199	59744.750010848	64732.5900364891	66094.8700041771	65383.9199814051	61697.0299718194	62444.190004468	71413.3300028946	64113.1099698544	63810.1300261207	62095.0399347357	64674.5899642818	50241.8700035475	65681.6999933794	58743.630001625	72470.020034492	77065.8099700473	66264.0800138488	72520.7099553347	86917.2299892157	79108.4599830359
145	IRN	Iran	IRN.10_1	Hamadan	Hamedan	NA	Ostan	Province	NA	IR.HD	119695.280006088	101641.360024475	83299.600033978	78455.7300015129	80282.3999617323	79653.3799936064	81576.1999964342	85903.2500007749	92562.3000087589	87956.6199567467	72888.4799976721	75447.8999790996	85807.7900012843	97371.3999724537	87577.7699782662	79877.8599895593	85302.9800076876	85875.220036827	79679.7499685343	83895.1999791786	84228.3999949489	85998.3200520016	80092.4599701166	124548.389939815	87651.9000145998	92225.9199702535	83983.310019318	82218.9000284821	84790.5399446785	88339.1599659491	86580.3999913931	84728.3800030053	93990.3599262908	96505.2299913615	86619.8999399897	83134.8899842128	103274.690002427	124701.349955708	83053.3499488384
146	IRN	Iran	IRN.11_1	Hormozgan	Banader va Jazayer-e Bahr-e Oman|Ports and Islands of the Sea of Oman|Saheli	NA	Ostan	Province	NA	IR.HG	183031.840104613	229616.439926861	212495.490025703	222262.179989628	218092.209907731	210814.060036262	227704.820118057	211145.560052715	227227.250031412	226513.960018156	213106.620058054	231101.48996881	217380.910045167	234006.159997717	224056.409896234	236273.680088293	233350.220008533	223807.919970861	212935.620080961	205135.450040257	207886.969917916	217966.469960721	211394.50994757	231487.269945372	209989.239923965	216979.080058927	211291.329956839	222191.160024714	232041.429996137	250180.349965522	235620.409868443	234113.669886578	221569.029901173	248214.039901763	236592.05006133	227827.590045746	232460.259854844	228087.219852582	257238.839993887
147	IRN	Iran	IRN.12_1	Ilam	Ilam and Poshtkuh	NA	Ostan	Province	NA	IR.IL	105344.090196589	94652.0500467867	92103.4000259638	101120.240038648	87354.9600730836	108322.719924174	117384.859987602	114001.779919483	108650.400036395	114558.289934836	89783.5099455528	105208.529885486	89192.0299932472	126423.50004974	120118.37999789	121518.120042533	114473.739938859	116307.490072858	87788.8199373875	100939.339984447	95984.9099880941	115109.800041243	91372.4499682263	97755.4799693674	89602.0099984128	101871.11997184	104641.079991853	120517.929940173	135825.69007954	157536.290060611	159691.350023698	123481.680027878	154683.249988958	164355.939987972	142349.100058159	122502.050000228	135535.980012	163805.789943457	168223.919994608
148	IRN	Iran	IRN.13_1	Kerman	NA	NA	Ostan	Province	NA	IR.KE	181169.859994914	181330.150039047	187429.060057145	189547.590036076	178745.719908366	179537.009990796	184051.960030701	193868.200052071	216690.669953033	208801.590022661	185202.46001948	210957.419906745	192095.069865908	190645.639966622	187476.320022009	201431.109911192	193804.129815847	196022.269935893	191227.959966689	203301.260038635	211795.160048155	214708.74996943	209642.680037756	215487.179948861	196115.099993298	195166.009983482	191749.899985455	192812.939937092	198828.919942556	212750.659937181	190279.109996712	215675.019985547	219816.959912082	233905.439948551	205814.699911062	220962.999941163	208066.87996397	214144.010004841	221730.90003287
149	IRN	Iran	IRN.14_1	Kermanshah	Bakhtaran|Kermanshahan	NA	Ostan	Province	NA	IR.BK	109648.70999849	106109.249945218	99259.2199649084	106561.589989685	106562.510033809	112942.729991144	106217.849985771	112747.379970208	108554.689942993	108773.839890257	94893.859976178	100818.569900393	101216.529963933	123606.62003684	107378.389947973	110240.290010212	107973.769913072	112537.309984665	107855.24001221	103907.81995745	111314.220012894	110169.639971323	95869.2899755314	96268.2599430606	85770.4499708544	105623.439968925	107524.850020353	107383.670026982	105646.529985087	120413.540005647	119411.209982621	110512.209992319	118908.799958725	121217.37993893	113037.340012789	97768.0500074178	111464.389983416	129719.869943827	106430.019944459
150	IRN	Iran	IRN.15_1	Khuzestan	Khuzistan|Kouzistan	NA	Ostan	Province	NA	IR.KZ	606904.649930812	654462.049841013	708511.219846118	741410.44995123	854998.249853179	787845.139865737	775456.200037003	801834.630070321	739493.219762892	749260.589980908	650776.679882634	651524.88991899	645148.860095792	759923.179921417	722336.00997851	796481.839926418	777420.449704232	871545.060093669	838658.560028881	818617.209747421	841612.190031523	792849.390055902	682539.84993434	674178.929855093	662749.27007978	725019.140104299	757061.680204054	871296.70991461	988302.919794925	1175439.75012615	1169489.75991172	1161521.98020081	1149534.47018564	1243385.64011781	1126071.17016557	908996.980025819	1073766.75991292	1160068.71001881	1203346.41995668
151	IRN	Iran	IRN.16_1	Kohgiluyeh and Buyer Ahmad	Bovir Ahmadi and Kohkiluyeh|Boyer-Ahmad and Koh-Giluye|Boyer Ahmad e Kohkiluyeh|Boyer Ahmadi-ye Sardir va Kohkiluyeh|Kohgil	NA	Ostan	Province	NA	IR.KB	104708.780091189	115733.129982725	103066.679993974	90004.3699616343	124069.31995745	119851.950016147	109079.829960331	123828.129843898	118100.349947765	110200.189922234	89118.920000663	126122.829979569	113568.55997308	111861.719945319	105667.729937792	133786.700056382	117716.649949659	122154.380030012	138830.220041135	128152.049946737	127830.329991046	116746.129901148	128819.840131432	119994.119977836	107705.120000986	120165.029849283	127143.259956123	130514.600039039	143435.739979658	158924.460008895	156871.400004929	138063.560013797	132548.739977375	147299.33987397	126180.770135269	110796.829955446	121296.389909029	126244.20998323	117564.180020124
152	IRN	Iran	IRN.17_1	Kordestan	Kurdistan	NA	Ostan	Province	NA	IR.KD	61779.5599678718	58781.7499633506	46722.409989683	47585.2400339674	50952.1799945123	48428.7399690039	50425.1499895249	52281.700004831	55665.6799855903	50432.6599878855	40142.8899825681	54609.2099354863	52005.4900083188	65706.7499645948	52079.0199829079	44863.5399906822	50682.4700380228	50736.0099991299	49023.0200000741	49855.9500302244	49459.0099429861	50331.6399725545	46626.1999953836	83159.3699656017	54840.8199711181	60265.809988251	50019.4499859419	47263.8200094905	52528.3300045766	54377.989987338	52859.5900136512	52328.1199748982	56676.3299836013	59835.4800136015	55518.1899978817	60120.3299504071	71795.2999462783	97122.8999520093	60203.0199564248
153	IRN	Iran	IRN.18_1	Lorestan	NA	NA	Ostan	Province	NA	IR.LO	92236.5699501745	87598.469909627	78627.0899173766	78425.0500018317	83695.8599742129	82870.2299744803	86374.139966391	85894.7599806972	92932.8800109327	89287.9099810719	68823.6999980863	78813.9000083432	86269.4899738375	101359.099972576	91786.0799971372	83090.8099373225	87473.6400211342	86133.3400026541	79575.1599652655	82027.1100482456	84725.8499733768	88613.3700382747	79839.0199921355	84629.8699858766	82609.549997462	86340.3199991174	83269.4699987937	83879.7899856567	80898.359956678	91028.4599548224	90872.7699914705	85707.0499663576	97673.0399865732	102793.349962816	91566.0599692129	82365.5100100785	103510.909993947	111427.299950227	91728.9799841344
154	IRN	Iran	IRN.19_1	Markazi	NA	NA	Ostan	Province	NA	IR.MK	136650.789972685	149271.159922436	106990.9299946	100821.119983274	108030.039928518	101371.680047125	110330.269975543	118733.229985699	125804.519971065	113139.979972519	95810.4200074468	104530.499993935	111023.340001248	125027.439966142	124026.139888965	104662.709960857	105985.170009669	104786.270022197	105640.579995446	109639.489929806	106340.669970181	108886.689897597	103016.099916168	159659.860002279	114525.760014705	111984.720027033	114863.140020784	110016.879928743	112690.62993804	117307.529966068	110069.260003502	107639.759963969	120304.059957352	123469.17003721	114525.289978758	106894.5899956	133816.17992574	154793.999951839	108518.079954073
155	IRN	Iran	IRN.20_1	Mazandaran	NA	NA	Ostan	Province	NA	IR.MN	144076.770002371	210830.809974968	170595.81997516	167852.180053014	181560.669960875	157958.600003779	164226.609978486	174311.670037009	167576.069986433	163810.139991088	178999.830000501	203965.000075251	162465.260035241	170789.929997094	203396.489980202	171521.809973164	191237.900041493	168618.540004216	177292.24996588	181004.490016662	184388.250054024	164568.879951218	162762.570009656	191074.649956841	200695.749866517	199524.160007181	166372.069989668	159952.020013573	186410.080020374	186738.050027838	159555.710019602	190027.839993035	155391.519967629	197039.500008628	245133.439987965	165510.340035159	219313.409977272	242865.419976175	229790.499960691
156	IRN	Iran	IRN.21_1	North Khorasan	Khorasan-e Shemali	NA	Ostan	Province	NA	IR.KS	30894.7099887617	32692.4499850906	28061.5200080238	25616.7499909755	29798.5399842188	25766.3799916897	28737.0799861699	33492.1099766567	32098.9600091577	27032.9900030941	21528.6699954253	31187.6700074077	29740.8999694753	26543.5799842179	28533.1699980944	28066.1699667014	31687.6400142238	26623.9000221435	29907.6199913807	29959.6300005969	31058.7899606694	31274.1800188832	32095.5999992043	31464.1000024974	26652.5099910405	34439.8799910415	31529.2899960745	27920.0700291414	32816.8699884061	30106.2099969629	28837.2199984342	31934.8199867215	30301.1000011805	36198.2899702042	36410.0400142819	35012.7299644351	39746.6199887693	44167.1200063527	35915.8599926382
157	IRN	Iran	IRN.22_1	Qazvin	NA	NA	Ostan	Province	NA	IR.QZ	78894.2999521382	97865.5100160986	82483.109943198	76530.4600068871	82233.120017603	77935.1600072663	77635.4500012621	81042.7799786478	83772.0700033903	81846.4399607778	76731.3200409003	88129.1299676001	81190.809972547	97636.129916355	86247.5899441168	80161.479983747	81340.5499476064	77644.6499755681	76941.7399998903	79788.210000826	79422.9700089805	81105.2000242341	74425.559997797	94740.4199863002	75760.9599727765	93915.3199870959	89951.5799631272	79610.0100060515	81873.3000037875	87471.1600189712	80442.0400293507	81062.7499844711	88083.3300020806	88783.7799899951	91189.7499541882	79642.5899810642	92127.739961043	115290.850023404	90536.5499731451
158	IRN	Iran	IRN.23_1	Qom	NA	NA	Ostan	Province	NA	IR.QM	59568.5600135177	75451.4899367839	62893.969986584	57870.2799236141	63660.919974491	63652.5599352401	63190.6399966478	63080.6099862158	66585.6799934208	64674.6299907565	58434.2000101153	66665.7499178052	66564.9799464345	67912.1400559843	71372.7099701911	70084.9100522138	69231.7699758578	64388.9400242344	64365.0399654415	64940.7500070613	64885.4200521614	64404.2698603719	63253.6899452657	66343.6299789399	64404.7499239612	70761.5800084583	71309.0999647249	67333.0999936461	67546.8399930857	73782.9300066736	68217.9799543098	68382.6699693576	69980.2700486034	73335.1999683976	70755.5700148121	59956.9100031108	72901.209988296	79242.9800430238	72712.4599613398
159	IRN	Iran	IRN.24_1	Razavi Khorasan	Khorasan-e Razavi	NA	Ostan	Province	NA	IR.KV	229819.870011577	294153.380080409	244944.249977015	208045.28995028	256645.090022922	244375.460026257	256401.509988841	278880.629926711	280897.359990373	227746.570032142	194235.30002727	261533.839940429	224338.649982266	207774.229897812	261367.819903759	271286.489858292	264667.150067065	259056.489995508	261958.879990105	276028.270114897	277184.409973724	264329.430019828	245169.119920358	281582.219999038	246746.26002227	258754.81998972	266968.649873713	227197.429951582	279648.779943541	283249.12996464	270316.89002944	290524.870021775	263136.649901625	320517.590030104	287335.42989416	275248.81993261	300881.959816948	392794.119930193	288537.03999579
160	IRN	Iran	IRN.25_1	Semnan	NA	NA	Ostan	Province	NA	IR.SM	70317.0699949581	74784.2399847582	72161.9400198255	70240.6499565598	74764.0200029369	69928.0200320594	73033.9899678119	77468.4699376598	78068.4300116897	76478.5400422961	61855.5200167708	76194.2499667406	73038.2299973443	74033.1299514845	78982.1700092778	76670.9700323381	75682.7400145642	70489.0399801396	77551.3499638252	75041.4800070822	75741.8699852806	74047.9400337432	76282.0599759668	77960.5700681377	74894.5899604466	79898.510056572	79827.4199921116	72507.5900210962	76304.5300157052	79298.1699896343	76822.0599202961	77460.7799865957	75584.5300001185	81730.4299378693	82507.2299490776	74247.4199862555	85457.1599423215	92141.7300376147	84848.0200026929
161	IRN	Iran	IRN.26_1	Sistan and Baluchestan	Baluchestan va Sistan|Seistan and Baluchistan|Sistan e Baloutchistan	NA	Ostan	Province	NA	IR.SB	98153.2500476968	97373.7800050993	106339.399976885	107122.849973604	97504.3600017335	88891.3900289163	95498.6999900825	105803.459929686	117784.449962229	115166.999992283	116761.939959669	131211.649997978	118527.090000525	120346.520047076	123808.060067469	112618.060059238	101638.51001073	101068.689967541	100282.559927039	100459.949957561	117714.609961117	113946.539952276	120443.639966685	129273.01001933	117568.819989339	118294.979942221	102238.779910643	109398.799997982	107705.079961941	108165.739960153	99828.7399909422	109621.769946974	113317.959983777	131787.770030236	122927.529982952	134647.099974334	124415.649998898	125271.480004869	138609.709966868
162	IRN	Iran	IRN.27_1	South Khorasan	Khorasan-e Janubi	NA	Ostan	Province	NA	IR.KJ	42322.6299684234	52862.5899710245	44381.5399930235	40255.7299930137	42074.3699992802	42483.0199698322	42854.9099737071	46113.0300052427	48923.1099439114	44364.1099882983	39333.4899858478	48377.6100142151	46890.9500223771	39242.7700258419	46032.9199969098	42804.47998951	43982.6499756444	43334.929987479	43022.0599831194	45085.400021106	45969.6699909698	44181.1500172708	46685.3000135086	47875.779992355	43517.5700296797	44508.6400194764	42226.4700044338	42945.3599827122	44479.729940854	47459.0099685993	44078.5800606776	46411.3799872808	46586.8899887688	52545.3699638471	43707.9100389257	49438.4800200965	50908.4600012228	58007.5999995321	49337.8099739999
163	IRN	Iran	IRN.28_1	Tehran	Teheran	????? ?????	Ostan	Province	NA	IR.TH	380807.859974965	405766.970059179	388189.849955402	357423.290078584	384453.6001679	371444.950014817	356168.509986088	366892.650001705	378422.740116537	388052.010031909	364231.249936335	387607.580082372	353652.929888323	400667.360100821	397636.749890421	400100.479950491	396174.189867998	365870.580082905	376259.600057218	376635.999930304	370268.389994333	399196.259970509	355326.439903438	371545.170019921	417305.229821591	429538.660004228	438658.269979043	401549.120233843	400187.919857843	417602.030059094	406089.440106023	389568.019975595	395563.809861729	408649.530017197	424944.109887451	355012.639905863	424237.199996859	464989.649891376	392242.330040738
164	IRN	Iran	IRN.29_1	West Azarbaijan	Azarbayjan-e Bakhtari|Azarbaijan-e Gharbi|West Azarbayejan|Azerba?djan e Gharbi	NA	Ostan	Province	NA	IR.WA	137394.95002191	132540.829951946	108858.829955166	112920.559961921	109018.80002244	109774.980004102	114460.280019896	116839.259933189	121030.009953171	113574.289979715	99542.0399970245	131169.929827645	115960.55000109	141414.400016397	118848.889968207	106297.499994192	120719.899949424	110844.719970318	114232.469984196	111211.449981868	118708.039933018	117202.169985734	114677.989978686	167334.749906546	134415.589883203	132140.78003961	117374.440002011	111408.739945376	120550.639956774	111493.139952652	115601.939984176	116155.969983906	128666.249963142	132810.200048603	128218.049952246	154871.499947257	193543.499881864	209194.309969217	126900.409961984
165	IRN	Iran	IRN.30_1	Yazd	NA	NA	Ostan	Province	NA	IR.YA	101252.329962375	126421.070030168	108133.550001476	101900.780019721	105356.050032567	110029.770033611	106903.110009816	113657.559983201	116947.659965657	117327.110023746	102088.500001522	112491.019952483	112574.899952913	116069.649962679	117131.549946584	117797.66000483	108473.310013356	113105.269982895	117171.849971987	117487.159972509	116579.88005735	119507.949910723	121539.349919379	119379.409958787	115461.310049208	118971.580015745	119419.969997242	118703.879918976	114799.789958004	132076.440070467	120189.950033814	126070.199922707	124449.759962857	133641.529964983	120637.5099138	127906.170042973	132169.630017623	134013.359946638	123515.80008103
166	IRN	Iran	IRN.31_1	Zanjan	NA	NA	Ostan	Province	NA	IR.ZA	66533.9399773255	59285.8799735978	53819.8099681344	51434.5699997451	54305.3799701892	50205.8400194664	53436.6599780917	56294.0199737325	60139.4099935889	57644.550037235	42731.3599828184	63030.7399570346	53766.3100028224	72928.4699404091	58544.5099914894	51648.7199790608	57557.1000213902	54923.8599584699	52994.5899609793	55880.1499232166	57237.7600073591	57232.9199338406	55201.3100169674	80589.8899937291	56994.3200215995	67836.7999560405	60756.0800452027	54826.2599806041	57224.2100224234	59480.1900322493	56732.4400172699	56486.6899980102	62413.7399613149	63816.4199365824	61813.1399684735	67046.9000102803	71917.4799421281	93643.1600301713	62562.6299848855
167	IRQ	Iraq	IRQ.1_1	Al-Anbar	Dulaim|Ramadi	NA	Muhafazah	Province	NA	IQ.AN	102033.960046453	90600.3199969586	134280.409954036	159674.700035518	112521.669979971	88320.2800257411	86041.7099805996	66052.3299764916	69123.4599973112	66286.1000134274	50544.3999628369	49038.990029484	44648.0699744634	55731.7000121661	60130.4500359632	53162.3899533581	48464.139962554	41155.7500061989	41989.2000323627	36881.8200089484	34667.0000141598	48776.5799984746	42869.9899982065	42089.7499857564	38287.1399835702	46707.6899912432	53911.650010081	67082.1600033119	47380.5500299353	51861.6299636383	52662.0900089405	44759.0399705339	58980.0599880517	72182.2499864623	74736.1199498847	58980.7500064708	55505.9300115407	78330.6600111723	104806.060018763
168	IRQ	Iraq	IRQ.2_1	Al-Basrah	Basra|Bassora	NA	Muhafazah	Province	NA	IQ.BA	611164.03994146	776283.81036073	616162.149850555	703471.850008607	915612.120123386	996141.48973754	828475.240167111	884276.820202261	810092.069991678	870015.710099906	715552.73003903	781705.360099077	748343.349757135	844906.920158654	970101.590040296	1364479.38018683	1024183.91004795	1022818.2098394	1245104.95006341	1015364.51022533	1213187.5601972	1024564.5800432	865594.620297104	885978.930124372	760972.130062714	738275.949679188	1103038.92992634	1020142.42001924	1077928.06026891	1076657.7201376	1021155.2602856	941263.870069489	956097.260042936	1152157.06003842	1078869.59024549	953222.479901403	970448.329990685	945394.950159132	985901.960108727
169	IRQ	Iraq	IRQ.3_1	Al-Muthannia	Al-Muthanna	NA	Muhafazah	Province	NA	IQ.MU	21685.9399996754	25128.7099977545	30303.9600063898	31431.5699726082	25729.6000117287	23981.2899803761	21783.6400262229	21893.8000045344	31291.7999645323	35352.5900086015	30135.4299668036	31181.2400357649	34949.6799728051	30883.6199773103	36445.6799917817	34971.3799690828	28127.7300345376	24963.9700149819	22966.3200214021	24329.7400252335	26360.6099800561	37220.820054315	31268.4999884516	34569.809997417	33249.8099964745	36653.4399945438	36425.5000401512	37386.5100140534	25800.3699887507	28776.7299882937	25663.299980564	22556.5800240599	32524.7999958172	44848.3100280166	47102.7500144206	33411.9499942642	41103.9699505866	42417.9999957681	44722.0099857301
170	IRQ	Iraq	IRQ.4_1	Al-Qadisiyah	Diwaniyah	NA	Muhafazah	Province	NA	IQ.QA	39650.129979888	39693.1699907929	42504.0700051785	45817.9299896508	37861.8999641016	33665.5300074406	31270.3500068411	29343.0099936351	40111.9200175405	49206.5600106269	45550.5399754141	49986.5599945337	49965.3900166154	48656.2699761093	55347.0599988997	52457.1400018483	35295.230014611	33049.8599954396	31688.8499839231	32264.609983759	31547.4100008458	52004.9399515837	44772.6899556145	49204.0700393617	42825.1699781939	51253.0399794225	55089.7699859291	57276.5700147077	36902.8000001907	42966.2900229059	37419.6399574727	30751.2899891827	45311.6399828643	65964.4200391769	66468.7900555208	44164.569954738	51917.2399707586	53357.4199768901	61458.9299530089
171	IRQ	Iraq	IRQ.5_1	An-Najaf	NA	NA	Muhafazah	Province	NA	IQ.NA	38543.6900228262	36354.5899959728	43563.0199996904	46042.0200222358	38850.8799698576	34710.1100393515	38024.1500222832	33425.7299877256	40059.9099698514	50466.9000347331	50482.4499640558	49759.2199926972	49638.7399704717	50361.3300017715	57900.6399974003	53325.660016235	42011.4299831651	39405.7000331841	37801.6499988157	37284.939985754	33362.5300153792	50899.4701236784	49284.5099822059	49537.170030728	44247.6699358374	52927.4199767318	57459.809938997	57596.1299521308	45286.8699962422	50018.0400363989	47772.699994171	41048.7700376399	51040.1799901128	72155.1199560165	73751.450022541	53754.8700362556	53882.2099698782	55265.5700326115	65895.1799939424
172	IRQ	Iraq	IRQ.6_1	Arbil	Arbela|Erbil|Irbil	NA	Muhafazah	Province	NA	IQ.AR	161286.43005666	176924.799844593	194575.789882291	188365.699918708	180027.370052978	189567.379903857	192603.259869725	181642.860067591	203581.200038075	214154.819972396	163264.769821797	145914.210053697	134209.200041499	186197.530148059	205831.979942881	207310.149931084	237019.909997713	186417.869968573	177720.210041098	163943.20987675	176648.780029938	207007.13999352	148874.540019169	132462.510022553	106605.460010257	111430.460058596	159780.799920708	223013.859997293	201186.600071741	184449.889979029	168890.910017928	161375.450014114	166378.090015329	186477.209944218	145538.839970915	99039.7999799252	98101.9900029227	115091.609958142	126132.570029929
173	IRQ	Iraq	IRQ.7_1	As-Sulaymaniyah	NA	NA	Muhafazah	Province	NA	IQ.SU	105071.869933899	102345.990033723	117764.199975187	130274.770020446	127071.880025677	121454.700096656	123595.500003338	116001.359958604	122610.00011	120088.409945965	108848.519996231	96082.4799394459	95917.6400018111	114971.189997077	130787.629952721	119118.809972636	134964.840026617	117043.749955419	120103.910060316	112800.039955404	121579.729957025	124734.079902399	112010.369999126	96808.3500590101	69551.2399931662	79630.7400023956	91619.6300379802	105756.060088437	130343.740009334	121480.539903602	126509.889981525	116734.810011024	128262.309866983	135438.909954965	113463.069979109	88828.7899474651	79983.6800166965	88058.1499341875	93095.0300109684
174	IRQ	Iraq	IRQ.8_1	At-Ta'mim	Kirkuk|Tamin	NA	Muhafazah	Province	NA	IQ.TS	205051.699852321	209548.299979985	232045.699842297	205473.910088703	185053.509976327	156832.940005966	145217.859946683	136869.770021453	165451.120011911	195369.580016769	157238.009993028	176581.710024014	143924.470003426	220646.749985076	195272.839993857	243359.240015732	296696.159889571	245153.249968469	254316.589902535	221087.999857286	288337.790086716	273496.410125546	230787.620065771	217232.239880789	213402.879978642	217028.549991865	210217.700010614	248138.839782685	297263.230175763	322156.099970974	279732.469942259	255474.400070438	268454.699849322	258385.919927359	249345.489908349	240252.709925205	208778.499907374	236164.750084028	292014.470014051
175	IRQ	Iraq	IRQ.9_1	Babil	Babylon|Hilla	NA	Muhafazah	Province	NA	IQ.BB	86371.8800344989	87086.5600180551	106552.379953921	124498.070043951	102426.70002684	89752.9599701911	83776.8900194764	76704.8899624497	94060.3999967873	111060.549965411	107011.339960378	107496.590008289	103460.039958954	122098.620019138	138664.239950612	123370.399942964	96223.6299368069	88355.3299903646	87757.8699515909	90706.0100174583	88780.4599943906	123483.389972433	111626.189999342	118158.649988309	105227.67001524	129804.019978665	136578.080066189	155895.010008618	101824.700055763	111287.7499929	105177.809947584	87272.9600430205	124021.84998019	163165.289986342	169940.229924873	143147.180034831	119262.199992537	133687.739962548	166847.899996698
176	IRQ	Iraq	IRQ.10_1	Baghdad	Bagd |Bagdad	NA	Muhafazah	Province	NA	IQ.BG	125703.209968209	138885.940052032	181151.250067472	186287.230144262	162299.220054865	156180.270067215	147616.980045199	141053.499987125	155131.230049849	184166.149968147	185571.069926739	166462.039942384	153125.489925623	187300.499940634	209016.700025558	197012.349898815	170677.919939041	168517.02014637	159908.42993474	154481.220025182	147449.069984674	189090.109881401	165193.829931855	174115.399888754	174554.580193639	193422.419991851	202737.970045328	225911.770088673	161873.700066566	181530.639998674	174887.410032034	143299.459991097	178017.100099802	226911.490001917	219871.1699965	173682.97011137	148268.049994946	171433.560011148	222369.109888554
177	IRQ	Iraq	IRQ.11_1	Dhi-Qar	Dhi Qar|Muntafiq|Nasiriyah|Thi-Qar	NA	Muhafazah	Province	NA	IQ.DQ	92599.629988756	96026.539989084	107060.039984845	114067.639999911	94411.4799930304	98513.9899775535	76735.0300047323	91852.4699923545	104014.910033077	125140.229996607	101818.229922682	112878.889986515	107903.599987224	108654.299899191	124790.710033953	143678.010003507	126777.080028873	112338.180000409	141488.0000562	124302.560037941	152278.259899676	156551.949974239	135625.769935638	131523.199991405	128759.409988206	127129.74996765	159760.589981765	175278.009999156	152647.699932128	164868.389956534	151362.299963042	141362.199950486	169458.499980196	192814.380004585	184229.030033305	141263.619903632	154936.599976212	166308.750074476	154789.339944214
178	IRQ	Iraq	IRQ.12_1	Dihok	Dahuk|D'hok	NA	Muhafazah	Province	NA	IQ.DA	33797.8200280629	38523.1099716127	38392.8000082895	43170.7399869021	43323.3899659589	39938.9099886511	46716.3899742812	43689.8900145441	46932.5900170952	43437.3200071752	40326.9599468764	44851.6099994183	38601.949976556	41331.5399875417	46825.3499823883	44906.1400120761	51384.6699767038	48319.909883447	46971.8299578577	49687.8299546577	46471.8599946871	50539.3299719058	42839.7599836737	48272.8999632783	33194.0800026283	39269.5300036166	39562.6999930013	42326.3400264233	51031.0999641046	47557.0499614123	49805.010012947	48035.0700257197	54883.9100393951	60773.7299685627	52525.6799781099	43589.9899940938	45723.0400242954	50060.0799838603	49921.9299821854
179	IRQ	Iraq	IRQ.13_1	Diyala	NA	NA	Muhafazah	Province	NA	IQ.DI	104678.920004249	131974.929992229	165584.260032535	175968.24995064	145882.770084091	132117.509987123	116280.300023533	120202.740012519	130470.879966952	150270.569891974	134244.720010659	122937.959931254	113476.570006333	162938.79997015	182758.710034579	167685.289962372	147903.52996101	129038.499970699	125538.489926908	126118.980051368	143425.360060208	162912.680050448	125974.219980761	129201.370018866	106997.349942345	134809.94998594	154580.129885171	174381.839911297	124351.600034304	152692.909974266	143449.97993114	121459.089962136	163487.129973114	187420.589958623	178324.149898192	135909.769969553	103976.110033274	130581.61998862	176827.540052861
180	IRQ	Iraq	IRQ.14_1	Karbala'	Kerbela	NA	Muhafazah	Province	NA	IQ.KA	30037.7599670142	29374.9599608853	35574.0899933279	39446.0800122693	34796.7200555652	31181.9799887054	30681.359995544	27337.5999944732	34631.2399936616	39899.6099440306	39861.5900153816	39932.6499602646	40300.9500060603	42067.4000200331	46601.5999508947	44017.1300097257	33567.199970223	33655.7900490239	33193.960015811	32116.8900157735	29866.1300293282	42091.9500293434	39399.8699908406	42238.0300014764	39448.0899560582	44683.690035712	45163.2499946877	47253.4499853402	32720.5499761701	38066.2500041425	35898.1100032665	32338.7600304689	41959.1200142503	52463.650041014	57510.0900569465	47813.3399727419	43278.8899923563	42746.8099923283	51687.7600060105
181	IRQ	Iraq	IRQ.15_1	Maysan	`Amara	NA	Muhafazah	Province	NA	IQ.MA	131145.369976444	136701.570030339	136975.649980284	169997.499983065	157150.259938896	166058.909943894	157213.620029032	172482.0400967	187289.740086541	191582.349945903	176279.529955406	199519.420010999	146894.320118897	162801.589940593	194588.549999282	216762.930047102	192019.95002719	208813.090098273	257393.329975709	221174.079937244	219559.460055657	204312.059939012	174714.479950376	175398.800067194	165663.830130499	181589.110053036	225919.969964597	220521.180012327	208690.45994325	221832.920052968	214949.109909544	184915.799894998	182075.029996678	229505.670033559	210926.390100796	177064.789999146	189990.180054724	230375.169908762	230672.020048469
182	IRQ	Iraq	IRQ.16_1	Ninawa	Al-Mawsil|Mosul|Ninive|N¡nive|Nineveh|Niniveh	NA	Muhafazah	Province	NA	IQ.NI	101631.569988277	122142.919960931	151096.270036148	178828.959970552	166020.679982364	98129.3899466209	78197.7899492681	54924.8099746555	54518.4300200045	51646.6899580061	39786.6799894236	57221.2599864453	41482.480010828	37673.7099528685	56650.3599968441	80838.9999838769	104388.279986562	80039.8900371306	71366.50001348	76262.2599872351	78886.9399743285	74769.9800022189	58732.0300553292	50911.7200078927	38327.860007491	55471.7699901126	49234.8800329752	78368.4300075676	79339.4499352984	73142.5299858991	81214.9399620146	89760.7299893182	94810.2199729308	101845.120006546	84009.7600278761	62671.8399949223	64440.3599506542	58142.8399221301	66527.3999332339
183	IRQ	Iraq	IRQ.17_1	Sala ad-Din	Salah ad-Din|Salaheddin	NA	Muhafazah	Province	NA	IQ.SD	132052.820008097	153722.099985577	196626.880049311	211471.459912337	191364.429971978	136805.049983598	82196.6600025892	71266.3299535438	74012.5199702382	80185.7900067419	77265.3500441033	75430.7500216961	66241.6700848378	97023.1299936622	161738.849962696	123037.430055372	108836.559991017	97056.7000619676	97465.4000450782	97631.0900523923	122696.870024495	139885.780008506	127886.279934824	132393.070004012	117090.459947238	145282.419974137	154027.660019698	171766.900124218	123552.360008955	122010.330024108	124877.47999537	110219.370012486	138863.729937136	167623.020063177	174531.650062134	137477.449986018	143405.090030283	158048.560023293	209004.179955363
184	IRQ	Iraq	IRQ.18_1	Wasit	Kut|Kut-al-Imara	NA	Muhafazah	Province	NA	IQ.WA	67024.0999294333	68034.4599390812	92240.6599819511	113960.550039537	69933.2699946985	67057.9899630789	70150.3800111115	75707.5400091708	94727.5899721235	119356.509943292	109086.87001355	97965.8200301975	97786.8700433895	110527.400003999	124763.839939639	150516.150141917	119410.290055625	118212.439911209	149581.000081755	120402.87000031	138593.450010501	148087.809940681	111806.040036477	110716.759997338	115252.759999059	118631.949974801	138376.690006223	180973.000049919	166499.499922927	192309.319890741	180573.560092956	162941.080007825	180430.419986039	190229.140063107	161475.870077197	143453.740018498	157887.77003026	177413.860050648	180686.28003782
185	JOR	Jordan	JOR.1_1	Ajlun	Ajloan|`Ajlun	NA	Muhafazah	Province	NA	JO.AJ	8041.92000490427	8441.41999441385	8925.38000187278	9314.64999443293	10075.140003264	9717.0099992156	10926.1300009787	10147.3100095391	10391.6699999571	9935.04000002146	8452.50999090075	10106.3400263786	9545.14999833703	11687.510001123	9846.26998800039	10452.4400020242	11327.6600067616	11893.8499898911	12222.0600131154	11683.5099875033	11793.9599913359	10962.1199914217	10435.9100034833	12188.3599948883	10824.2399924695	12114.2400045991	12026.440007031	12111.4299894571	13375.430000186	13421.7700011134	13862.0900320411	13107.3599954844	13935.2500131726	14029.1499933004	13920.7299858332	11790.769998908	12014.4400044084	13495.38002038	13224.2199931741
186	JOR	Jordan	JOR.2_1	Amman	Ama	NA	Muhafazah	Province	NA	JO.AM	79576.5800136812	84446.7100456655	88849.0600246266	89540.2499648705	94920.0499746688	92800.3099381551	115866.589969404	95798.2099849582	95891.2699744403	87048.2600470111	77384.9299900737	86019.1699841619	76976.5000124425	78102.2599893957	89280.2900650427	84547.5800413378	93926.9499507323	107390.499970654	110659.620011611	98223.2499909643	98076.7000201531	89410.3399734199	87416.2499815226	94032.5199445784	89567.2100054305	95855.8499494269	92509.9399351235	94873.2400044687	106111.639979795	118012.16007282	120719.510060864	108300.250032155	116019.379932769	111508.67994573	113138.590081813	92545.8300076425	96339.749933064	116522.010053009	115102.400029004
187	JOR	Jordan	JOR.3_1	Aqaba	Al `Aqabah	NA	Muhafazah	Province	NA	JO.AQ	21203.1400592998	22878.9200155735	22745.2200279906	22436.4599832073	22714.1899952572	21135.0899924915	24309.9599958211	23888.7099876553	25195.6899899989	24449.5999932811	19204.1899721622	22864.7400296032	21525.1900322419	21393.7600066438	22987.9600341991	21718.3100229576	21598.2900101431	23682.9999754187	23118.070011694	21107.3799963389	20645.8900071569	21820.2099746354	22443.7499936409	23196.700007312	22629.4399974681	22790.5399713721	23722.5000032242	25882.5199606344	24987.2600058746	26426.4300267566	26810.1199769098	25043.8299808912	25956.4699850641	24499.2099652812	25276.2899652869	25362.9199604504	25935.9499604031	27761.2800024152	29843.6499923766
188	JOR	Jordan	JOR.4_1	Balqa	Al Balqa'|Balka|Belga	NA	Muhafazah	Province	NA	JO.BA	37680.5700444281	39496.5299908519	41039.7499939799	40773.7299687862	42409.2599800825	40636.4200004637	50500.3100055456	43876.5900310576	44660.2399911284	42512.4000003338	35317.6499820352	42331.2999705076	38431.4800188839	41398.9499891996	44457.4300053716	41452.6299997568	45358.6500107348	50685.7099775076	53757.4100410938	48312.210023582	47914.4999806285	43790.9999635816	44189.0900240242	48013.0499975979	43784.3799982071	49244.4399733245	49145.5299704373	47728.9300132394	52489.4099749923	56372.8599792123	57689.8699976206	50546.8800367117	54481.4500139952	53559.360013783	53810.7799948752	45153.9100062251	46624.3799877167	55284.4400030971	55541.1499139667
189	JOR	Jordan	JOR.5_1	Irbid	NA	NA	Muhafazah	Province	NA	JO.IR	39198.6399845481	39990.159987092	43139.0300089121	43554.0999903381	46073.190017432	43866.8800004572	50828.5499987006	41740.2399876714	45546.940022558	42338.9199990332	37779.8200013936	43139.029979676	39660.3799690604	44025.9199866056	42684.3199783564	42106.9900304675	46702.2400053144	50374.6600158215	52578.7400312126	46224.5800302476	47610.1600053906	45051.6000308096	43226.3199837357	48515.9100084901	43466.7299611866	48651.3499892652	48425.7699770629	49062.2500141859	53718.7899897695	57842.5599884093	57897.1700276434	50655.7500373423	56058.4299660921	55437.8299712837	55251.5200300515	47008.0600019395	50487.9799994528	57100.8599827886	56171.9600332379
190	JOR	Jordan	JOR.6_1	Jarash	NA	NA	Muhafazah	Province	NA	JO.JA	7650.76999849081	7868.73999860883	8465.4599955678	8809.75998407602	9566.10998159647	9229.89997372031	9819.75001102686	9227.5799909234	9557.88998198509	9259.0900002718	7442.66000314057	8992.47999447584	7990.00000819564	9003.60001575947	9240.27998507023	8992.69001603127	9560.33999967575	9886.74002808332	10296.479978025	9092.36000651121	9229.62998342514	8675.59000569582	8464.94000327587	9437.60998857021	8629.76999816298	9372.70000988245	9673.41001650691	9661.8900154829	10644.5699944496	11533.9800075889	11323.6199856997	10687.8299937248	11078.3900008798	10761.5200065374	10506.3900014758	8577.94999802113	8845.21998274326	10293.0500195622	10043.4999944568
191	JOR	Jordan	JOR.7_1	Karak	Al Karak|Kerak	NA	Muhafazah	Province	NA	JO.KA	15163.3099925481	16117.8400017545	17837.3899991885	18341.8800151646	19201.8500012606	17399.8899905384	19943.2100122571	18811.3900134861	19359.3499888182	17372.5499952137	12781.6700016763	18085.8199854195	15142.0399855934	15554.8700006455	17154.3499874175	15747.2899871245	18289.9800221398	19360.1199958324	19942.6199855059	18686.7399994545	18480.1299842	17402.2900030166	15242.8099887669	17534.6800087243	15992.7199995629	17661.0099812746	17679.8099953793	18148.2900121212	20568.7200052068	22096.2400187291	23517.6200111657	21778.3899780363	24103.5399702489	22850.5900006294	22530.919999063	19871.4700013474	19659.3600109071	23337.429969281	24270.8499943018
192	JOR	Jordan	JOR.8_1	Ma`an	NA	NA	Muhafazah	Province	NA	JO.MN	19719.7800148278	21586.7499814034	22788.3700195458	23944.7799547538	24438.7399810161	22314.7299967147	25447.1699943077	24666.700025849	26478.6900158823	23910.489989914	18532.6099882461	26086.8800073266	26155.9199960027	23099.6299681515	24443.9299792722	23261.70000281	25183.8799784649	27518.5899789687	27085.3899773676	25199.8300571386	23999.9599806555	24902.9299648777	23565.3400315791	26070.589985352	25146.1600167286	24908.4499782845	24610.9000006951	23235.2599773146	26427.3799829185	27181.9799826276	28517.6799630113	26671.5699932296	29322.6000225507	27508.9099803604	26553.1300008129	23401.720010804	24167.6499886438	27766.9900105745	28715.5199595541
193	JOR	Jordan	JOR.9_1	Madaba	NA	NA	Muhafazah	Province	NA	JO.MD	6676.08000019938	7257.04998461902	7835.92000775039	8138.96999713778	8603.19999432564	8709.76000191271	10458.4600163847	9176.09999407828	9270.50000149012	8293.10999242961	6691.1200067848	7740.22999328375	6730.01998857409	7066.30000607669	8007.89999499917	7660.02000752091	8554.42999829352	9710.97999881953	10173.6599951014	9147.81999339163	9097.71999570727	8799.52998557687	7831.87998662889	8390.34000873566	7707.04000861384	8424.72000928968	8227.06000683457	8542.43999628723	9994.27002231777	10494.4999958053	11240.4699883461	10145.9199998081	10936.269980371	10368.1099945307	9907.92000223324	8268.31998249888	8344.790000543	10103.8099991083	10382.1000163555
194	JOR	Jordan	JOR.10_1	Mafraq	NA	NA	Muhafazah	Province	NA	JO.MA	22669.8900184948	23763.8299946953	25927.6500130277	27038.6100238264	29256.8999903444	27567.2600113694	32831.8300074935	29931.5200324655	30584.379986316	27909.0799977891	22962.959989164	26768.3400197327	23305.4899804182	24273.619997181	26381.480008021	25896.1200004779	29369.8100079987	31635.8500175141	33019.6500146892	30142.7100213412	30343.9099911638	29491.5500141848	28248.4499953948	29629.4499987885	26369.4199980441	27697.4299557954	28607.3899810314	30253.3700194694	34803.5200176686	37018.2300168574	39037.9799764976	35811.4800013881	39307.0100021325	37825.7599664479	36435.849991167	30172.0900313742	30182.4700020254	36004.340016529	35265.9299834669
195	JOR	Jordan	JOR.11_1	Tafilah	At Tafilah|Tafela|Tafileh	NA	Muhafazah	Province	NA	JO.AT	6507.75999045372	6589.6299944073	7297.10000932962	7932.86000262201	8173.91000749171	7260.96000460535	8319.27999927104	7971.1800095737	8524.7200024873	7442.1000033021	5674.59999871999	8486.04999443889	8363.93998670205	7200.61999122798	7031.12999272346	7553.18999612331	8444.01002082601	9657.70000284538	9319.48000894487	8316.36999289878	8307.87000381947	8253.07998821139	6750.8000042811	8628.15002008528	8515.56999537349	8363.72000131011	7929.70999590866	7947.35000602156	8782.01000200212	8703.1200029999	9313.09002164006	8555.70000643283	9558.19999936968	9330.72998040915	8921.88000254333	7740.19999821484	7960.06999354064	9549.8000061512	9653.93000304699
196	JOR	Jordan	JOR.12_1	Zarqa	Az Zarqa'	NA	Muhafazah	Province	NA	JO.AZ	25741.3899954334	25978.9999938905	27956.8600097895	28872.8600335717	31320.9900067151	29435.8899866492	36115.0500363484	30515.9799861833	32514.6999764889	30859.4199800268	28517.5699537024	28887.0199889541	26512.8999992572	28215.0600305498	31845.9099977165	31087.4299977869	35055.9799798094	37696.2399910316	39680.6099646725	35241.6299586762	34646.6400372311	31362.5900074765	31547.2999945283	32451.4000186771	29803.4300585128	31178.6499765217	32204.0399838965	32829.1500076503	35985.349992156	39079.7299776562	39678.3099729773	36007.589984782	37879.8499944955	36091.3900106177	36496.2700681221	31586.2700122669	31788.4800099283	36366.7799983025	37408.7300109565
197	KAZ	Kazakhstan	KAZ.1_1	Almaty	Alma-Ata|Alma-Atinskaya Oblast'|Almatinskaya Oblast'	NA	Oblasy	Region	NA	KZ.AA	171920.479978312	201998.320043527	112289.279960457	86857.339933347	86384.0600323342	77004.9699982833	88080.4299744107	88606.4800118059	89939.5199878812	85770.3599988855	154598.54999464	182014.54994458	185488.119962886	103101.149906918	92113.3800168168	102690.099993978	86962.6900488995	82728.4399499875	77356.2999904733	86539.4600130692	84685.2599426843	79416.9599709027	90853.4799395576	155244.90003516	106475.209962539	194250.569929028	99671.0799983479	86992.3000687324	71622.9900230691	79075.5199836008	75736.4099415764	78808.8600463532	86339.7199853025	101677.00000342	175602.040029496	219624.140071645	200660.370049268	197108.930093855	110765.869934455
198	KAZ	Kazakhstan	KAZ.2_1	Aqmola	Akmolin|Akmolinsk|Tselinograd	NA	Oblasy	Region	NA	KZ.AM	320925.230025098	318729.339896336	251626.780140013	110854.710058644	114432.17991183	162322.859945804	134246.13993188	130296.94999443	139560.330124483	153213.619896777	304821.539884195	329086.949874938	312994.909707904	305269.839993745	245946.950213851	91165.1200307012	108568.98007402	156314.770063311	124130.250048857	109405.580025522	122894.519983703	153666.199848728	293452.279765725	235380.160024794	327992.650055099	319001.389935076	162784.529873203	93655.4500801358	116558.700030265	136858.950094447	113964.770005519	109373.969914826	115053.589983772	135907.75995395	197365.139938284	293388.789907709	291771.020160317	305728.030030042	177757.429989174
199	KAZ	Kazakhstan	KAZ.3_1	Aqtöbe	Aktyubinsk	NA	Oblasy	Region	NA	KZ.AT	471508.600088209	454238.619941838	369750.540010935	268718.310005691	323203.26005411	356880.0500113	282551.309931334	315431.299887281	307194.179896977	347997.670080408	288169.480117947	519987.980110377	542873.519809514	526417.559722841	380515.169925218	275062.340103723	264516.329922268	299672.159949426	292677.040113399	242080.589990595	213110.749942152	191178.719998168	291799.989913575	222249.339912931	311757.679979431	236180.990091706	175601.150102846	179307.27997683	151950.989915321	162345.269952552	204178.859831534	192685.449843412	206306.160073547	196324.180065066	173045.029988304	364839.740191437	443034.230034593	387120.329967856	188981.899937615
200	KAZ	Kazakhstan	KAZ.4_1	Atyrau	Ateransk|Gur'yev	NA	Oblasy	Region	NA	KZ.AR	116204.569991574	122686.610018209	68635.0300155748	70526.0999272037	70540.1699816361	67532.6399605833	70404.8600260634	75416.4500270337	71648.9800050855	71167.0199661031	69076.8600374199	67893.50997293	84189.4400423616	119548.530069321	64571.0599105693	67055.6600482855	61578.3999927826	86711.4299348202	67885.0099847689	67641.3899732921	76525.3499829378	76769.0900628269	78148.1200550199	61843.4900194779	107090.020053938	81281.1800652444	84015.6199671347	99016.3800260853	72972.9399084002	64610.32999078	81161.7000713609	81963.2899886481	82846.309984928	92502.2600543983	107978.899984604	146787.350117512	142822.769980341	133285.839964807	70786.7199907154
201	KAZ	Kazakhstan	KAZ.5_1	East Kazakhstan	Shyghys Qazaqstan|Vostochno-Kazakhstan	NA	Oblasy	Region	NA	KZ.EK	102442.869967654	96336.7400567308	66279.5400197599	27864.6699868999	33935.4199903086	45918.9299714118	40615.5599846989	36146.9100215044	39093.5200016219	45016.4099992737	80430.3000025935	104516.159994781	101247.520054743	91134.2599977255	58954.2199890241	29782.6799838953	30720.8800010812	42790.439973576	31083.6399827506	29507.3499990776	30827.4899917413	29182.7500048224	57820.8299404234	60653.0499915872	83812.9500896335	65808.3200126179	46167.5800384395	26490.5100185573	32577.3499791231	39700.9099820722	30550.4800005462	30341.9499940481	33039.0099979192	51983.410003908	99486.9600450732	125925.320025668	116417.810017958	109928.379973412	77980.3999827951
202	KAZ	Kazakhstan	KAZ.6_1	Mangghystau	Mangistau|Mangyshlak	NA	Oblasy	Region	NA	KZ.MG	59668.5600009114	91554.739988327	76129.0400029961	75148.049968224	75647.3100221455	74262.7799471244	82099.8699852638	73963.6300158873	80560.8299940154	83442.6699239835	79708.8599929363	73384.9300380945	77304.5800064206	81708.1000024229	67086.0599911306	61622.4900150578	73395.7499564067	77563.6599868499	70343.2299583033	80189.4600104876	82967.6499621943	83335.0000246242	58434.2399494201	46974.5200104434	78098.3599783666	76335.0300183184	42624.0899926573	71890.7200090028	70190.1099404283	72826.8500245865	72093.9799970426	75482.7499598172	73603.4099582657	84537.3599727526	69316.7499467153	73720.3700051084	77834.8800114542	92142.7299800813	78013.6399505883
203	KAZ	Kazakhstan	KAZ.7_1	North Kazakhstan	Severo-Kazakhstan|Soltustik Qazaqstan	NA	Oblasy	Region	NA	KZ.NK	77149.6899566501	64191.2399690598	47849.4499565288	21447.510002654	23087.0399966128	59878.4199894369	41894.1599749904	28123.0600027069	35735.709999688	51675.4999610558	62642.7200399153	95751.2899564505	80767.5498214811	76765.2200160921	52015.5100182649	19360.5800150856	34222.0099573825	73329.799973771	35303.7499652151	18459.8899926301	24349.9799968302	43174.3799956962	68714.0899323523	64192.2999717202	79609.1099983156	72420.7598825749	55895.1900512911	17792.6199878789	30619.9199674558	66709.5799529105	41178.6299373992	21760.2500000503	26032.9800201356	26336.7099952027	63419.0500116758	75224.6299496591	81391.4399946481	77812.7800096571	54213.7099991888
204	KAZ	Kazakhstan	KAZ.8_1	Pavlodar	NA	NA	Oblasy	Region	NA	KZ.PA	160860.710098222	159883.140016451	119968.099973569	59009.3799849916	63441.7399652861	103310.479976311	85595.779970631	73036.9299873225	82997.4000674114	113520.650042109	149951.759967208	177930.819953203	165173.800028875	147960.069876462	102905.039945403	64403.2799829952	68126.5199603289	107124.700032622	74783.3800438493	67932.3500281125	66096.4700102825	73864.0700470507	171224.650052726	125009.370036233	184966.800041474	146864.890061673	101023.759972317	67931.2400078289	72155.589938499	92520.4399292469	70357.8699601404	65390.24001454	75839.4699813947	90849.7199841011	111721.44994792	193247.260054827	168494.179926068	168303.359885424	127478.709943444
205	KAZ	Kazakhstan	KAZ.9_1	Qaraghandy	Karaganda|Karagandinskaya Oblast'	NA	Oblasy	Region	NA	KZ.QG	209515.250087544	198972.969942853	148425.419987049	86865.0399720781	95857.0699552558	97080.7100703828	90869.7600258738	95758.2399925962	102438.509941146	147964.630038388	173424.850006167	183582.229985416	210577.080024578	189604.440034337	135196.8499685	72126.3499848563	78097.0099638756	91728.2899488956	80063.2600003872	83215.7000414133	82176.2699800394	89493.6600049064	144577.470001563	175896.219983838	199733.649961172	192352.860061757	94012.1699010059	74302.4799938388	77132.1899959333	81174.4400009494	69637.9499605689	75710.0400453396	80978.1599787083	96399.4399809763	131704.130126169	185278.509931713	188104.360000938	198798.47009331	116405.569975659
206	KAZ	Kazakhstan	KAZ.10_1	Qostanay	Kustanai|Kustanay	NA	Oblasy	Region	NA	KZ.QS	110222.199967965	102363.570053622	69425.7799729295	31906.0900196414	39252.6199789755	77578.5600055791	56559.8699556123	43477.3799912985	50148.2099605426	49976.3300327621	62836.6999846138	121056.889956087	122510.359995812	99710.1000097692	63009.3399496544	32557.6399880443	45507.6599643677	83273.6599949151	42324.5799658559	35196.1400072649	42063.3899935931	47669.0600074604	80033.0399540365	101591.999999104	115406.779904671	93151.6400137655	69337.070014108	29330.1099972297	36993.5000077691	66092.9299942367	39438.7599706184	35333.7799884696	38551.0799959153	42098.5699883197	62551.1099545825	104145.289901465	114616.319875509	109913.579998016	88216.8300459981
207	KAZ	Kazakhstan	KAZ.11_1	Qyzylorda	Kyzyl-Orda|Kzyl-Orda|Kzyl-Ordinskaya Oblast'	NA	Oblasy	Region	NA	KZ.QO	162001.600159016	152048.369880609	121200.55000858	107320.070062675	121776.939987296	115199.599900693	113029.900095629	115499.349900823	129665.839952141	125204.739946879	102276.440001708	111790.829986662	123807.360069988	98242.6300095208	102560.590012863	97558.4200172555	105795.229995865	109253.73985463	115287.690003853	118497.44999036	118693.989996454	118556.810077555	79584.4600449279	97966.0399709363	90197.1299664136	96107.9800268747	90739.670039868	95021.4099998791	98812.5899719801	91008.3900598548	101231.599982101	106619.599958938	94795.290032465	95116.1199618801	91565.9099665675	123800.749942943	113147.83001399	104309.079888105	79018.1999268532
208	KAZ	Kazakhstan	KAZ.12_1	South Kazakhstan	Chimkent	NA	Oblasy	Region	NA	KZ.SK	63341.3499514535	58245.9899394661	35303.2199770138	33611.2700054515	43641.0300167818	42292.8399884477	45241.7999917902	51206.309999004	44046.8299864829	38079.3999884166	40363.9400017373	48845.6100002527	69254.3000029027	33752.8799918424	40467.8799850643	37047.7499930747	36519.3999938108	35968.6799862385	34727.5399935078	41642.0299950074	40562.6999987885	36957.6399985906	39853.7899683453	51448.4000452887	35552.7599950023	40085.9800215606	40953.1499972865	38049.0900177583	41790.419986017	36799.0799775347	34813.1400087904	39867.4499922823	42003.1199889984	43340.5699825287	58573.5499914065	69942.9999845251	56939.4099918157	69950.5799789429	54975.1999669969
209	KAZ	Kazakhstan	KAZ.13_1	West Kazakhstan	Ural'sk	NA	Oblasy	Region	NA	KZ.WK	81148.8199522793	96338.0599641353	51703.6899419595	28286.9899454862	29862.5600115694	53905.4999853298	35887.0399463847	36503.229998827	51675.3700064942	42664.2799896672	31054.7899507359	49733.57000646	82553.0199935436	65665.169965297	41199.6800068785	33097.7199466601	27001.709977936	50510.5799112469	34033.9200139418	43758.4399233423	29543.4399506114	40578.4199785199	38380.5800181776	54387.9000079967	89227.5201158524	58303.2499501724	34950.5199559424	26489.0900212508	30587.9099632241	34520.1300059929	28232.1899782643	27498.5899967607	34273.2299929205	28518.2799241208	56912.6399626639	56244.9400037788	80530.610017091	64091.9700011015	42479.0500081927
210	KAZ	Kazakhstan	KAZ.14_1	Zhambyl	Dzhambul	NA	Oblasy	Region	NA	KZ.ZM	60989.7000058889	57326.5599579364	31949.8699955922	24416.5899886936	28738.459973624	28313.2900066357	32028.2699841727	32755.5599862337	30008.4499902949	25572.9399932306	37093.2799938917	44720.2399870455	64273.9399514049	25903.0999491736	28608.8399918638	28810.040010659	29417.7500196919	29701.1900096647	26724.5299990326	29206.4399947822	27555.7300033979	25488.4799864497	25610.6600036547	38537.2700364981	32921.7599911969	48765.3300159499	27933.7299774867	26238.0999836493	26941.8900110554	28710.6100013833	26755.9199806191	27642.6400213726	27276.7400068007	28984.5399988629	49669.7700504698	51212.539978262	40891.9300230592	56287.9799946249	36034.1099774241
211	KGZ	Kyrgyzstan	KGZ.1_1	Batken	NA	NA	Oblast	Province	NA	KG.BA	7539.42000219971	8684.55999857187	6054.57999450341	5991.51000142097	7569.8599942103	6617.56999640539	6883.71999372914	9056.34999546409	7470.22999870777	3754.45999777317	3431.66999997571	9384.28999090195	8307.739993155	5173.53999304026	6715.06999539211	6966.96999642625	6908.40999836661	5564.77000072598	6159.71999659948	7394.97999906167	7171.38999976963	6923.40999844857	6872.8699908033	8328.7699940633	6171.47999479249	7050.56999782659	6474.13999287598	6350.29000188783	7195.30999634042	5634.56999639422	5583.77999870293	6873.00000146218	7249.96999291889	7892.76999846846	9318.91000458598	8998.99999631941	8232.37998759374	9961.87999290228	7205.80998943746
212	KGZ	Kyrgyzstan	KGZ.2_1	Bi?kek	Bishkek	NA	Shaar	City	NA	KG.GB	27054.5200058222	34082.9199911356	18552.1799862385	17474.2200180888	16501.4299715161	17293.2200111747	18946.629986167	18910.3499724865	17313.9300055504	15440.0700002313	23392.1100054979	23092.1899689436	25442.5200358629	13817.8300127387	12332.7600152493	18391.4800108075	15663.5699862838	15395.0199831724	14949.7899855673	17000.890011102	15432.8500055075	15468.9799951911	11498.6899732351	29404.8800068498	18511.9100019336	23175.5200387239	18133.7000183463	17294.0000086427	15869.6199961901	16761.2800100446	17275.5899929106	17687.1799938083	15905.1800135374	17890.0000373125	29757.0399542451	33586.9699606895	27956.0500186682	26085.5700620413	13924.7399893999
213	KGZ	Kyrgyzstan	KGZ.3_1	Chüy	NA	NA	Oblast	Province	NA	KG.CU	36246.3700114936	41306.4599869549	25342.9400104694	18472.9299987778	22477.5499950722	24346.5999733917	29243.0499895737	29171.2099790722	25790.5599913448	22829.4099900741	32571.5199752077	39699.1899791062	40523.1099991351	23120.3299841434	19783.6599980593	27263.0499690417	24622.9599813242	24134.5399828311	19822.2599871289	25071.9100278076	23161.3300128151	20233.4199905451	21611.5499824863	36867.2699732929	31655.9500186983	31245.7499941885	22695.3299699221	20133.3500012122	22821.3900093902	24666.859982783	21485.3099952452	24671.5600116327	23794.309999181	26139.2899865136	39941.249975577	47060.1899998784	41540.2299662828	42869.2700235844	23448.3699960411
214	KGZ	Kyrgyzstan	KGZ.4_1	Jalal-Abad	Djalal-Abad|Dzhalal-Abadskaya Oblast'|?alal-Abad	NA	Oblast	Province	NA	KG.DA	27294.869985491	30896.0999960005	23072.1999880113	17574.379997367	21852.619999567	18928.599992238	20667.9099893179	24304.5599961877	24482.8799736723	20578.8699866813	16324.9100046791	34291.6199934781	32149.4899841435	21954.1199752539	23318.0899827927	22819.0999945812	20784.5600032657	18264.8299902137	17127.5200031698	22271.7099895161	20961.8199889436	20692.4799825884	21241.3499927837	28326.6499914918	25402.0099985842	24133.5599946454	21915.4800066557	20236.2899885066	21474.389986299	18656.3999960106	17442.0300025512	20661.1499899663	21637.9099784624	22942.9999800734	28049.4699927494	32912.6399766356	35189.1800069511	37958.0099691451	23595.1999897659
215	KGZ	Kyrgyzstan	KGZ.5_1	Naryn	Tien-Shanskaya Oblast'|Tyan'-Shan'	NA	Oblast	Province	NA	KG.NA	3204.21999444067	3782.15000246465	3063.19000049867	1601.16000037082	2397.00000141375	2442.42999738455	2923.52999972552	3648.33999727666	2920.89999805018	2682.1499976553	3481.07999402657	6464.70000472665	4817.83999709785	5316.3999914974	3333.29999943078	2292.61000025459	1993.22999797016	2283.73999927752	1969.25999538414	2875.17000167072	2325.29999785125	2343.78999790549	3297.17999698222	3763.68000041135	4108.33999487385	4176.26999725029	2789.15999556333	2006.57999959774	2566.04999853112	2399.17999744415	1824.10999725573	2386.78000056557	2429.24999980628	3184.81999747455	3974.15999655798	6617.86999283731	5921.58999401331	6630.60999566317	4091.55999319255
216	KGZ	Kyrgyzstan	KGZ.7_1	Osh	NA	NA	Oblast	Province	NA	KG.OS	25535.2799892575	31678.5099800378	20258.1999937184	16864.1699818186	22333.1299830377	19134.6699979454	21173.8099819105	24056.7499904633	21500.7199965939	11062.7299895231	8907.50000217184	26716.3400118947	25088.8100044727	18263.5799852386	19510.0499820113	21165.3100010008	20436.9999849983	17128.6599839032	19017.129996568	21469.8999998681	19767.8199935611	20865.9900001362	20312.5499841347	28963.9999898784	21518.3699969407	22393.7200008463	20524.909995351	20195.0500004627	19966.6099883169	18133.7900025081	17585.6200000215	20085.0199994668	20726.4699949045	23105.189988032	29084.5699992105	32040.719992727	27441.829997912	35055.1500038207	18880.1999877244
217	KGZ	Kyrgyzstan	KGZ.6_1	Osh (city)	NA	NA	Shaar	City	NA	KG.OS	6155.25998234749	7934.09998762608	5307.22998607159	4919.9399907589	5387.58000445366	5233.45000475645	5944.15999913216	5520.33001744747	5588.25001132488	4055.09000086784	2991.37999475002	5591.78999602795	5685.45000052452	2997.91999328136	5207.0000000596	5970.14000320435	5718.06999707222	4936.95999908447	4897.16999900341	5341.5800113678	5241.61000013351	5308.31000471115	4905.81000137329	7185.72999620438	3873.35999846458	5264.44000041485	5112.72999644279	5356.08000469208	4631.27000248432	4451.83000016212	4547.20000225306	4594.21999597549	4678.8099925518	5368.01000118256	7400.63999843597	7930.27001619339	5272.68999314308	8402.19997394085	4227.19999706745
218	KGZ	Kyrgyzstan	KGZ.8_1	Talas	NA	NA	Oblast	Province	NA	KG.TL	6150.92998751998	6189.38999867439	3923.13999611884	3020.21999697573	4666.22999822721	5227.56999235973	5322.7599966377	5961.24000403285	5031.5999969691	4896.24999122694	4213.08999891579	7009.66999447346	7540.10999025404	3781.3499962613	3601.98999680579	4036.17999767512	3943.09000195563	4314.60000099242	3556.64999670349	4923.08999556117	4322.18999859691	4118.52999589033	4192.12000013143	5028.15999228694	5048.0900004413	5419.9100007806	3666.83999818377	3398.95999577828	4256.60999561101	4506.13999990188	3692.1499982141	4402.17999598384	4709.66000147536	5002.32999951579	6429.70999290794	7130.06999316812	5087.73999229074	8167.40998736024	3982.99999498762
219	KGZ	Kyrgyzstan	KGZ.9_1	Ysyk-Köl	Issyk-Kul|Issyk-Kul'skaya Oblast'	NA	Oblast	Province	NA	KG.YK	7495.61999882758	8530.80000679195	7084.25999853015	4782.82999960333	7011.3099958878	6761.55999764055	8938.31999130547	10309.4299948812	8421.25999265164	7644.21999188885	6750.98000107333	11815.2699959278	9322.79999065399	10041.2699842453	6997.14999379963	6902.14000084065	6074.72998790443	6911.88000152819	6650.84999742545	9022.26999824867	6750.61999409273	6969.63999227062	8512.02999631315	9259.22999388352	8835.79999858513	8658.88999337889	6898.85000216402	6670.15000138804	7191.25000127219	6923.22000717372	6745.85999757051	7776.61000128463	8773.81000162661	9237.78999939561	10687.7499939166	14137.6499992833	14073.6699922234	14702.9400057644	11400.5599897057
220	KWT	Kuwait	KWT.1_1	Al Ahmadi	NA	???????	Muhafazah	Province	NA	KW.AH	295135.309896022	288607.84990412	246601.050017953	266937.040048987	264885.749965459	273114.359848529	279213.59004879	270753.349916279	286404.459833831	292235.529919535	275951.55986993	269467.750012577	285507.449799359	345657.679847658	281342.749854684	294625.039950043	230208.580084965	250048.089908272	249358.819984987	257136.090100355	233633.03010489	251357.099978685	259835.430124223	260535.409977078	296284.090094417	265929.260228105	260200.210217729	255209.860034242	263101.3499358	278184.509916052	292173.529753558	289469.210121885	293010.730242193	280744.770193517	285548.639967635	303424.280069426	284607.930001169	276521.579935133	275286.200010449
221	KWT	Kuwait	KWT.2_1	Al Farwaniyah	Farwaniya	??????????	Muhafazah	Province	NA	KW.FA	92626.5599958897	90438.0399420261	92599.2800514698	90688.9899821281	91024.7099986076	95950.7300772667	102045.320001125	92565.9500951767	93368.0398519039	95985.2300834656	93780.5998461246	93919.2700631618	93684.2500653267	97532.5099239349	89338.0200576782	89908.7699861526	87194.8799567223	100987.839941502	95438.3598909378	89923.2198438644	87716.6499018669	91919.5599403381	93989.3901698589	95018.869992733	94637.98005867	98287.0099828243	92163.6199784279	97382.2700967789	91642.7799243927	107861.720028877	104095.319849968	92039.0299749374	96074.1399521828	95322.4200825691	102737.599869251	100274.990006924	101169.880016327	104036.559863091	100967.800011635
222	KWT	Kuwait	KWT.3_1	Al Jahrah	Jahra	???????	Muhafazah	Province	NA	KW.JA	208237.809878103	200063.089898266	187697.87006098	192800.960106071	200589.579980217	221156.419920044	199105.429986104	197881.289919913	197482.319970369	213595.909982175	180951.169936288	199691.530037776	210710.739974014	244950.400102869	195387.760047957	197213.179958567	202073.879935592	217637.759983916	213913.490116809	223693.919942005	208244.510038905	202438.519946948	196687.170026496	196635.209902704	223370.379980689	227825.600024974	216125.139938692	218171.469897361	241747.870087072	237496.409983631	248217.449895041	241508.019923545	237486.329997644	229612.329848319	265244.869854271	211118.390032358	232760.30009225	220079.030036598	213208.180057794
223	KWT	Kuwait	KWT.4_1	Al Kuwayt	Al Asimah, Capital, Kuwait	???????	Muhafazah	Province	NA	KW.KU	32636.1400108337	34439.7399616241	35015.790014267	31922.4100322723	35129.3600749969	35772.1099834442	37712.609992981	35202.2999515533	36332.4699726105	36005.6300773621	35157.2900810242	35694.9999446869	36035.3300285339	37819.0100231171	33967.9399814606	31439.4799671173	33425.8799438477	39304.9599761963	35611.4999408722	33999.8899917603	32342.5499916077	34565.60987854	35431.0799407959	36378.8500289917	37339.5700016022	38617.5700378418	35219.2499008179	36091.6799640656	33670.7600860596	39805.2200012207	38978.410074234	35044.4500236511	36069.7499198914	34983.1899738312	35719.1600914001	38253.9699878693	38111.2399749756	40202.5900764465	38290.689907074
224	KWT	Kuwait	KWT.5_1	Hawalli	Hawali, Howali	????	Muhafazah	Province	NA	KW.HW	39938.0500717163	40228.8199577332	40843.9100189209	37354.9100656509	39000.3699684143	39806.3300132751	42508.0500297546	38010.1499996185	39368.5598707199	40898.3700399399	38834.8599758148	39840.5098114014	39509.5200433731	42736.7300224304	37240.6600513458	35551.9599781036	35961.5800056458	42325.5200128555	37888.6400127411	34722.3099994659	33198.9100589752	35677.8200244904	38223.3400230408	38958.7399091721	39346.5000762939	39874.2200613022	35731.8000946045	37518.5599727631	34046.0400848389	41920.5600242615	40664.7100219727	34542.5899934769	35890.149969101	35768.8499898911	37669.759929657	39041.5999984741	38258.5799503326	39810.4599838257	38293.3600769043
225	KWT	Kuwait	KWT.6_1	Mubarak Al-Kabeer	NA	????? ??????	Muhafazah	Province	NA	KW.MU	34291.7400074005	34710.3999662399	36109.9900493622	33321.7800102234	34524.3800420761	35807.7600851059	38323.7101364136	34059.3900413513	34671.6700229645	35276.519949913	35211.6799812317	34883.7200422287	33591.6699209213	36503.3900156021	32723.740073204	32346.2900390625	32835.5299777985	37955.4500293732	36133.6400060654	33139.5800609589	32141.510014534	33203.9200077057	35766.290017128	37515.3900194168	37168.9599990845	39043.6799545288	35687.3299922943	37783.6100387573	34592.8200130463	39608.7100105286	39291.2700147629	35305.560049057	37495.4599285126	36551.2900485992	39435.1700296402	40034.6099891663	39339.4801082611	40688.1699666977	39930.3799591064
226	LBN	Lebanon	LBN.1_1	Akkar	NA	NA	Muhafazah	Governorate	NA	NA	5378.95999598503	5326.17999983579	6390.31000252068	7157.3099957481	6940.55000473559	5942.46000376344	6670.899988994	5640.65999634564	6062.02999101579	6645.73999762535	5280.58999941312	7311.04000160098	5771.48999631405	5509.66999852657	6481.23000194132	7337.24000142515	6157.32999959588	6223.58999615721	5665.52000001818	5412.94999828562	4683.62999719381	5698.22000148147	6798.60999587178	5833.66999861598	4938.20000082441	5002.03000423312	6708.49998931587	7042.07000109553	7911.45999507606	7338.82000242919	6655.02000070363	6022.19999637455	6884.42999611795	8079.58999682963	8065.4199937284	6228.96000720561	6655.18999662995	7217.70999863744	8086.86999183893
227	LBN	Lebanon	LBN.2_1	Baalbak - Hermel	NA	NA	Muhafazah	Governorate	NA	NA	7654.21999005042	8057.6500017643	9010.58001171052	9337.68999369442	9852.95999928564	9017.38999862969	10548.6900036037	9528.68999443948	10369.5599909276	8907.98999676108	6889.2899977304	9956.44999724627	8741.56999629363	9351.18999378383	8794.76000099629	7590.63999252766	9112.36999400705	10591.9999962077	9844.41999990121	10372.0100018922	10178.7200014964	10075.7600013614	10438.619994387	9889.26998665184	7858.03000414185	9258.31999822706	9521.26999331824	9842.77998468094	12347.39999035	12109.4699935056	13448.5300024096	13984.0899967402	14681.4900088832	14804.9400082827	13679.9799917042	9537.65999232233	12462.7900051028	12745.9399967492	12222.9500048757
228	LBN	Lebanon	LBN.3_1	Beirut	NA	NA	Muhafazah	Governorate	NA	NA	11465.9700164795	10285.1500282288	10242.489982605	11099.8000259399	10424.5300369263	11200.0399627686	10003.5600128174	7720.56001281738	7876.83000946045	10939.2900505066	8806.57999420166	12021.0199928284	9782.89001464844	9267.83005523682	10612.8399925232	9465.34996795654	10274.1000137329	9144.02998352051	9298.18000030518	7973.12997817993	6356.94000816345	8463.71002578735	9787.49998855591	11452.4899978638	11204.3200302124	9336.3699798584	8595.03999328613	9932.71002197266	9252.76999664307	10172.6600379944	9733.44998931885	6886.19998550415	8499.44002532959	9442.51000213623	11090.0499916077	10491.4800186157	10469.6199607849	10657.3500518799	10583.3899688721
229	LBN	Lebanon	LBN.4_1	Bekaa	Beqaa|Zahleh	NA	Muhafazah	Governorate	NA	NA	16670.8799827825	17024.7000215948	19110.7500010133	21720.4599811435	21333.4099842608	18410.5699819848	20465.7999890149	18048.0200135559	19683.6000028551	20448.7199911922	14151.110007165	22520.8499762714	20455.3299732208	22713.6700032949	22631.5400076061	21753.5400088727	21532.3699804097	23205.7799760997	21493.8200079203	21973.9300011694	20548.3899963945	20172.949995175	20590.4399994463	22361.270003885	19299.1599942092	21356.2700160295	23513.5000174418	22019.2500213087	24581.6600174159	23541.1899828762	24624.8099974617	24487.7299859747	25653.5800156593	26274.5399887264	26100.8900102749	19825.0399980247	22603.2999982685	25676.9700077772	25580.7399803102
230	LBN	Lebanon	LBN.5_1	Mount Lebanon	Baabda	NA	Muhafazah	Governorate	NA	NA	95715.0400101244	96029.2199161649	103039.260065675	109992.850055411	105631.519979075	87020.3599840701	83636.960046351	78049.3200258613	86610.2900376171	100668.240056276	86430.5199952871	111431.450004816	96304.4300182462	86551.5100661218	106241.720052481	104235.290022999	99158.079975754	88597.3000068143	82695.5800063163	79330.9999613166	68280.4800181091	88818.0799321234	101141.2000615	103458.000055879	94605.1400392056	92019.7399870157	108482.170049056	103498.740067825	107344.060040861	95468.310045287	89285.2900003493	84229.3399608582	94729.1399689764	104659.599988252	113706.000089034	108281.409996063	102683.429994762	110631.909982979	117172.730020195
231	LBN	Lebanon	LBN.6_1	Nabatiyeh	NA	NA	Muhafazah	Governorate	NA	NA	11462.3899926096	12416.1100063324	13798.3600022644	14952.7399831712	15614.3900013417	13675.9699866772	14324.2899947464	10359.1699993908	13947.3300041854	16232.8200125843	12395.4700066205	15514.6700049639	13409.730000928	12496.2399964929	18397.9700000584	17591.3699993193	16173.2599984556	15938.7000111341	14445.8500082493	14350.7900170684	12675.4800021052	14439.8400038481	15519.4200076163	14357.3700007498	12976.8100104555	14695.8699877411	16878.7299888581	17941.0500129461	17034.3899965584	16430.9299983233	15729.1100043207	15011.1100087166	16813.8600003272	18875.8400073349	19898.0599971265	15358.6900137961	14772.8099902868	16947.2100099325	19699.3500024676
232	LBN	Lebanon	LBN.7_1	North	Tripoli	NA	Muhafazah	Governorate	NA	NA	25126.7100257874	25355.6700076014	27171.6399910301	29513.0299839079	28878.2699819505	23072.9900019914	23411.2200133055	20538.2699855119	21856.9800112844	24687.089992255	20061.9600054603	27604.52000314	24256.8499898463	22144.9899973124	26449.9400028884	25635.8100178093	25494.0699977279	25019.3099955469	22380.9300156012	20849.7799861003	18711.709992215	20214.9100026339	25701.1299823225	24968.6699794903	21480.5800102782	23275.6500058956	26688.0699955374	26634.760008797	28093.5900027305	25730.370011434	23634.4100083522	22166.099998638	26547.3900036961	28255.3099976927	31087.5699644834	26656.9099768102	27368.0900425166	30513.6399531364	32429.9499966204
233	LBN	Lebanon	LBN.8_1	South	Sidon	NA	Muhafazah	Governorate	NA	NA	20868.0600074232	20586.2000044584	22140.3100033998	23212.4699960649	23565.7999796569	19526.0699940622	20160.3300039768	15749.3599962592	17846.7100077868	21170.7000070214	16668.9099899381	21549.4599831104	18603.5100165904	16915.179998517	23210.0100145936	24005.2600312829	20053.2300077081	20534.4200060517	18868.7800095081	17947.3999824524	15959.3399877846	19383.6500083506	20110.2000064254	20584.3199909031	17776.6900014803	18939.7100000829	23772.3800008893	22726.7000047266	20569.760009259	20586.1300109923	19982.11999017	18757.849992156	20344.2100001276	23369.6700001955	27495.230014205	20913.3399826288	20072.569999367	22236.7300015092	22862.9400030375
234	LKA	Sri Lanka	LKA.1_1	Ampara	Amparai	NA	Distrikkaya	District	NA	LK.AP	1311.76999913715	1853.96999980696	1876.02000006288	2412.45000036433	1999.36000011489	2324.83999700472	2387.94000035897	2632.27000325918	2577.94999899715	1858.35999910906	964.359998643398	1789.30999735184	1885.74999742955	2127.61999998242	2265.59999620914	2303.3799998574	2238.58999856375	2792.7299997136	3142.13000046089	3037.00999975204	2748.79000012204	2329.67000008747	1845.0300001204	1605.24000227079	1162.68999800086	1800.38999943808	2101.18999748118	2789.43999689817	2747.92999632098	2687.47999831475	2826.42999882251	2606.76999974996	2726.69000003859	2411.5700032711	1919.22999608703	1774.26000025868	2005.4999960158	2389.019998556	3184.52000018954
235	LKA	Sri Lanka	LKA.2_1	Anuradhapura	NA	NA	Distrikkaya	District	NA	LK.AD	1088.84999806061	1575.7900024429	1684.36999652907	1668.30999827757	1664.12999785691	1594.07999655232	1797.55999895185	1532.2199998796	1667.76999715157	1225.02999578603	694.259997623041	1128.510001963	1373.18000081182	1914.97999885678	1709.07999971509	1452.97999974899	1633.14000095427	1937.01999987662	1285.29999845102	2081.42999592423	2005.75000053644	1608.5300022196	1357.81000269391	1279.14000156336	1100.76999789476	1401.6599947717	1751.8899981454	1873.06999958307	1944.66000133753	2123.81000172533	2172.21999769844	2215.56999841332	2178.61999699846	1942.19999757409	1307.39000125043	1405.03999863937	1845.48999979347	2189.41999903135	2458.31999713182
236	LKA	Sri Lanka	LKA.3_1	Badulla	NA	NA	Distrikkaya	District	NA	LK.BD	314.550000350922	502.939999511465	577.529999829829	575.150000788271	690.360000476241	663.560000054538	698.549999367446	820.429997257888	730.57999997586	459.689999435097	288.489999715239	394.470000077039	551.550000557676	771.069999173284	755.859998524189	679.690000163391	710.18000356108	829.839999303222	1026.53999934904	919.469998404384	731.419998839498	615.52999830246	552.750000072643	477.279998973012	300.169999631122	534.989999970421	700.180000603199	954.969998911023	823.409998847172	856.449999850243	929.110000915825	957.549999538809	866.549998642877	937.979999490082	555.90999940969	553.689998943359	633.739998806268	843.749997861683	1114.61000022292
237	LKA	Sri Lanka	LKA.4_1	Batticaloa	NA	NA	Distrikkaya	District	NA	LK.BC	1112.92999925278	1536.46999591216	1521.65999985486	1649.76000132225	1857.28999854438	1913.70999775827	2128.88000120968	2152.6300001815	1802.32000009343	1360.23999519087	775.280001182109	1198.02999830432	1290.33999958262	1659.28999788314	1682.73999905586	1758.00000065565	1749.3999986425	2383.64999803901	2344.9000025019	2571.11999666691	2453.9399979841	1991.37999666296	1459.53000096604	1461.94999753311	1016.56999953464	1382.99999794923	1610.41999694519	2301.74999991804	2213.00000169873	2592.81000048853	2580.50999873504	2319.74999924004	2300.41000008211	2137.48999607936	1371.22999965958	1564.03999832645	1892.03999954648	1997.22999827377	2524.83999848366
238	LKA	Sri Lanka	LKA.5_1	Colombo	NA	NA	Distrikkaya	District	NA	LK.CO	13230.4899797216	14872.5100126714	12699.9000083506	12071.7499997765	12020.9399995208	11133.8999869078	12140.0200070739	12894.6200080216	11785.030007869	12277.0399876162	15089.5200042762	12853.2499896586	14180.0800157487	15397.6699632704	13959.7899890542	15646.5299861208	12065.8200004697	13169.6400087774	13248.3199602962	12951.7199907005	10575.7000017315	11907.1799866855	12113.0200210065	10892.9000265151	15052.8599838633	13795.5000078939	13603.8299913406	14851.2199907452	15359.130008623	15053.5499958992	15815.9000208974	11594.7799873799	13191.6199926585	16890.4599960148	13194.4400117919	18289.5499896891	19455.5199844092	17044.9499729574	17275.139996469
239	LKA	Sri Lanka	LKA.6_1	Galle	NA	NA	Distrikkaya	District	NA	LK.GL	2043.16000082344	2303.33999550343	2351.79999738932	2104.03999729082	2165.65999615192	2025.57999794185	1973.80000025779	2381.31000162661	2255.25999924541	2731.3999990318	2072.63000049256	2215.35000130348	2189.69999830425	2794.84999886155	2565.93000009656	2728.75999881327	1948.77999802306	2586.75999593735	2134.34999966621	2507.63999840617	1935.37000026181	2073.76000094414	1907.31000035629	2052.07000041008	2018.29999728873	2276.30999847874	2224.93999768794	2716.52999782562	2292.10999339074	2384.42999837548	2545.69999530911	2468.32000130415	2139.15999889374	2561.46999819577	2098.35999747366	2581.40999971703	2859.76000119746	2715.79000002146	3177.41000139713
240	LKA	Sri Lanka	LKA.7_1	Gampaha	NA	NA	Distrikkaya	District	NA	LK.GQ	14724.6500028521	17361.1199804544	14774.4299870729	15956.7799855769	13195.2100052536	11197.5200099051	13043.4600043893	12648.1600224823	13061.4699932635	13518.0699844472	14615.159996599	13287.09999655	15009.2300001681	16885.9400074184	14043.8700010478	16312.6599728987	12925.010010317	16398.5400314629	10896.6199977696	15981.4000034332	12488.9500002414	12406.5399910882	12483.949996613	10924.8399864733	16362.9199973494	14822.1400130317	15282.0399856269	16369.8599770665	17907.5899759829	15557.4299867451	15196.4600225687	12739.5299996734	15122.8000254035	17921.7099915445	12639.6099826396	18417.1599905044	18619.5599905252	17329.0099961758	17124.970009625
241	LKA	Sri Lanka	LKA.8_1	Hambantota	NA	NA	Distrikkaya	District	NA	LK.HB	1888.07000206597	2609.68999286927	2414.49000161886	2512.87999920174	2566.3799995631	3025.18000404537	2789.6099925749	3072.95000308752	3272.61000215635	2505.11000217497	2359.89000410587	2654.89999995939	2690.55000333488	2777.53999648988	2431.80999961495	2065.39000117965	2275.8499935437	2829.86999394	3214.09999359027	2632.63999193907	2527.35999963805	1948.96999562904	1832.85000228137	1489.9899963811	1499.94000306353	1951.5799972713	1987.36000053398	2394.81999324262	1950.72999572195	1902.25000171363	2716.83000342548	2402.06999945268	2077.56999993324	2144.36999717355	1762.25999891572	2056.44999810308	2259.50999544747	2588.7499935478	3066.58000001311
242	LKA	Sri Lanka	LKA.9_1	Jaffna	NA	NA	Distrikkaya	District	NA	LK.JA	1161.9599986542	1586.87999758311	1628.82999891415	1681.35999872535	1523.93999847397	1471.49999961257	1538.13999875449	1844.40000019036	1760.95999981463	1455.9399987869	964.560001175851	1027.14999894425	1655.13000034168	2145.42999853194	1930.86000070721	2000.82999731228	1645.00999852456	2446.40999747813	2264.34999963641	2692.33999671042	2270.2300023865	2084.00999995321	1904.38999599032	1718.14999972843	1515.39999740385	1866.96999845281	2403.24999836832	2397.88999921642	2365.15999614261	2140.19999854267	2262.41999750026	2553.6000008285	2106.29999797978	2105.34999882057	1751.49999829568	1907.53000079282	2148.74999703839	2562.23999524117	3035.42000094056
243	LKA	Sri Lanka	LKA.10_1	Kalutara	NA	NA	Distrikkaya	District	NA	LK.KT	2791.25000098534	3060.03999816999	2937.03999754786	2615.6799959708	2694.04999548383	2522.52000033855	2263.80000113696	2415.15000233054	2875.63000099361	2825.37999662571	2807.75999545678	2601.08999872021	2771.63000030443	3517.82999841869	3190.59000189602	3416.26000254974	2708.79999681562	3402.91999849677	2873.45000158064	3322.02999350429	2920.80999844894	2850.63999263942	2372.92999890447	2314.80999581516	2620.32000296749	2598.86999962479	2865.92000124604	3358.91999697685	3517.88000583835	3194.63999431767	3368.59999778867	2958.34999828041	2645.43999774754	3387.10999822617	2648.36999851838	3443.07999871485	3683.10000186414	3520.12999500334	3746.77999663353
244	LKA	Sri Lanka	LKA.11_1	Kandy	Maha Nuwara	NA	Distrikkaya	District	NA	LK.KY	1212.8900000006	1556.7599992957	1465.40000070632	1297.06000131741	1254.73999913223	1166.75999999419	1019.73999921232	1402.11999627948	1327.03999952972	1119.82999997959	390.459999442101	872.149998085573	1307.98999977112	1702.57000054419	1557.77999936044	1336.19999759085	1593.72999959067	1709.64999982715	2055.7299986314	1714.63000063598	1385.19000041857	1575.83000028878	1249.23999904282	1200.83999910951	1319.11999910139	1616.47000085376	1738.45999702998	1970.66999687254	2017.24999791384	1827.62999616191	1838.31999768689	1982.36000100523	1595.77999856696	1787.20000062138	1466.78999799863	1856.37000186555	1979.36999805644	2036.14000077546	2321.58999994397
245	LKA	Sri Lanka	LKA.12_1	Kegalle	Kegalla	NA	Distrikkaya	District	NA	LK.KE	865.670000541955	1152.12999767065	838.35999982059	852.039998248219	853.88999928534	766.709999322891	695.049998655915	863.809999585152	743.939999714494	694.640000319108	358.179999873042	553.189999314025	875.329998074099	1172.04999859631	972.099999308586	899.02999958396	825.439998537302	1127.86000046134	801.01999874413	1001.54999932647	818.54999897629	945.989997953176	662.559999698773	766.800000291318	742.090000128374	782.080000108108	943.159999333322	1149.18999841809	1206.69000096619	960.579997435212	1087.79000015557	1048.23999860883	978.879998929799	1101.35999894142	749.209998598322	970.439997596666	1150.36999865621	1132.54999828339	1318.39000186324
246	LKA	Sri Lanka	LKA.13_1	Kilinochchi	NA	NA	Distrikkaya	District	NA	LK.KL	176.250000279397	204.159999571741	230.179999288172	259.020000070333	240.249999523163	202.359999921173	215.9099996984	252.570000141859	256.159999713302	272.249999891967	121.369999939576	82.0699997376651	300.26999970898	413.000000402331	333.399998515844	343.649998318404	314.580000016838	424.139998584986	360.279999377206	511.029998973012	453.489998560399	414.469999730587	317.249999759719	320.470000244677	243.680000271648	345.570000126958	410.83999973163	448.479999676347	496.519999390468	446.769999310374	464.429998790845	527.989998996258	499.539998747408	489.980000440031	298.900000199676	324.760000886396	458.889999998733	591.849999837577	721.079999655485
247	LKA	Sri Lanka	LKA.14_1	Kurunegala	NA	NA	Distrikkaya	District	NA	LK.KG	1784.42999899946	3086.41999825463	2154.63999821246	2030.85999698937	2051.9699985981	1901.84999667853	1678.57999626361	2172.29999826103	2043.11999768019	1682.94999877736	733.799999440089	1683.2199986428	2065.28000032902	2906.83999893069	2391.24999693036	2309.24999621324	2210.76999463886	2912.09999933839	1934.49999885075	2778.05000182986	2290.08999751881	2284.90999319404	2233.20999749377	2194.3799984809	2108.16000050306	2173.96999754012	2536.84999737889	2987.69999337196	3112.07999669015	2594.76999431849	2895.46999628842	3068.84999784827	2863.999994196	3253.82999464869	2182.41999898106	2775.26999876462	3204.73999637924	3433.29999771714	3906.19999685884
248	LKA	Sri Lanka	LKA.15_1	Mannar	NA	NA	Distrikkaya	District	NA	LK.MB	175.830000050366	287.979999219999	280.510000027716	300.179999686778	241.239999581128	258.819999702275	266.730000382289	261.470001185313	303.589999621734	227.599999692291	114.250000344589	169.00000035204	252.520000018179	418.400000378489	305.729999426752	267.329999729991	261.989999944344	388.449999660254	264.349999807775	394.890000119805	384.21999980323	353.54000036791	282.579999512061	249.519999697804	167.799999793991	195.119999578223	366.179999528453	341.749999329448	368.190000286326	313.810000132769	396.440000258386	505.779998719692	332.439999636263	333.749999927357	185.33999988623	260.030000152066	330.329999953508	484.000000391155	579.490000963211
249	LKA	Sri Lanka	LKA.16_1	Matale	NA	NA	Distrikkaya	District	NA	LK.MT	326.770000230521	444.829999573529	474.929999545217	467.169999465346	564.769999578595	553.349999628961	490.079999063164	620.319997422397	798.609996587038	417.710000555962	137.9600000754	293.150000007823	488.430000234395	698.429998591542	609.130000755191	509.490000663325	708.639999710023	867.000000283122	607.630001794547	796.079999983311	759.239998970181	653.510001428425	470.839999657124	478.959999067709	404.710000567138	471.549999298528	627.320000421256	960.579998239875	977.449989557266	875.209996823221	967.010001555085	1035.15999631584	1011.27000116929	1028.26000080258	594.369998091832	582.569999732077	692.60999892652	832.809999447316	1030.06999945641
250	LKA	Sri Lanka	LKA.17_1	Matara	NA	NA	Distrikkaya	District	NA	LK.MH	674.830000272021	1034.43999877572	1185.04999819398	1108.52999949828	1042.19999951124	966.92999714613	958.349999278784	1053.55999752879	1038.51000011712	1147.07999835722	1008.89000418782	1152.74999970384	1194.97999967262	1524.56000137329	1470.91000020504	1409.72000171244	1269.0199996531	1383.90999937057	1356.219998952	1402.25999739766	1124.30000063591	1181.6800005883	1115.53999820165	1060.88999572396	1132.49000128917	1280.6400011126	1303.04999787733	1673.09999610484	1107.43000375479	1215.03999877349	1642.27999795973	1674.76999916136	1223.78999735042	1463.61999922991	1173.66000210121	1511.55000000261	1466.33999783359	1694.86999934912	1983.58999657631
251	LKA	Sri Lanka	LKA.18_1	Moneragala	Monaragala	NA	Distrikkaya	District	NA	LK.MJ	356.319999925792	559.629999065772	551.809998568147	533.469999002293	589.28000007011	862.259997501969	700.070000521839	784.349999817088	692.230000514537	410.249999210238	317.739999027923	342.08999976702	566.039999710396	710.830000214279	792.599999010563	579.739998474717	626.000000491738	848.719997987151	1236.96000146121	898.669998764992	743.430000018328	561.08999992162	497.249999959022	457.870000105351	360.21000046283	498.250000165775	677.579998787493	853.599998012185	804.449999783188	834.169997770339	1183.45999833941	839.659999866039	713.160000251606	768.409999169409	467.909999124706	526.559999791905	636.70999946259	809.59000005573	1148.45999756455
252	LKA	Sri Lanka	LKA.19_1	Mullaitivu	Mulativu	NA	Distrikkaya	District	NA	LK.MP	204.77999997139	239.74999945797	274.500000204891	313.830000083894	323.549999874085	271.690000304952	271.489999650046	327.950000640005	335.269999019802	213.829999824986	87.6100000217557	147.839999789372	257.620000598952	442.119999341667	346.740000221878	321.980000011623	313.639999479055	486.81999963522	330.659999940544	585.819998860359	428.139999104664	401.959999157116	310.809999484569	318.799999348819	187.199999766424	276.829999756068	394.680000053719	474.680000003427	492.829999614507	428.699999364093	484.939999470487	567.569999188185	585.499998895451	487.62000028789	265.630000386387	265.829999597743	417.069998603314	575.809999227524	777.449998944998
253	LKA	Sri Lanka	LKA.20_1	Nuwara Eliya	Nuvara Eliya	NA	Distrikkaya	District	NA	LK.NW	715.130000418052	1138.87000173703	965.889998558909	928.099998535588	846.719998028129	732.74999935925	521.539999376982	901.810000840575	761.539998786524	618.420000612736	377.739999933168	605.079999193549	788.920000327751	1062.64000036567	1080.94999848306	923.719999447465	745.759998966008	962.629998169839	970.920000256971	1008.08999869227	607.069998327643	788.240000136197	698.35999962315	715.699998959899	608.070000892505	744.360000763088	861.079999383539	1243.15999989212	1219.83000057004	797.089999061078	880.569999251515	950.199996000156	680.789999246597	884.600000349805	646.729999098927	881.939998187125	1007.6500018537	1116.59000081196	1467.83999568224
254	LKA	Sri Lanka	LKA.21_1	Polonnaruwa	NA	NA	Distrikkaya	District	NA	LK.PR	344.74999948591	536.029998619109	620.940000411123	675.319999162108	864.809998353943	804.8499994874	787.88000081107	804.239999039099	650.979999404401	487.469998680055	279.829999487847	486.75999991037	617.510000387207	802.480000063777	761.719999313354	617.549999719486	764.74000030756	1094.12999771535	991.950001552701	1103.09999808669	994.22999772802	814.219998534769	600.379999930039	601.189998721704	411.79999993369	538.880000298843	720.609999833629	1127.28999820352	1082.1299939882	1160.51999952085	1093.38000046462	1192.52999787405	1355.46999781393	1169.82999810204	633.810000715777	662.039998458698	925.229999596253	1221.85000052303	1547.06999611855
255	LKA	Sri Lanka	LKA.22_1	Puttalam	NA	NA	Distrikkaya	District	NA	LK.PX	3314.08999756537	4846.11000249349	3930.99999677017	3574.079996638	3362.59999697842	3231.0799991712	3889.7000015676	3712.52999970317	3293.06999924965	3421.13999858871	2728.24999772571	2979.72999439947	3971.76999813132	5031.46999940276	4059.97999697924	4048.09999837726	3405.94999473915	4780.33999173343	3500.0699963551	4234.27999693155	3914.97999602556	3266.00999550335	4124.2799964305	3908.85000018775	3722.17999615707	3521.7099976372	3876.08999584988	4439.17999587953	4577.50999187306	4202.3599977158	4732.36999731511	4275.77000144124	3702.83999631181	4809.31999703497	3135.11999811046	5087.20999462344	5219.45999713056	5025.39999778569	5466.79000093043
256	LKA	Sri Lanka	LKA.23_1	Ratnapura	NA	NA	Distrikkaya	District	NA	LK.RN	752.599999820814	1154.23999879509	1005.82999816537	922.059998504817	906.279999747872	963.209999285638	847.760000197217	1161.33999774791	907.060000024736	877.689999727532	826.689998157322	784.149999599904	939.91000069119	1301.63999938965	1275.96999993175	1167.61000090465	1067.37999802455	1559.49999715388	1580.65000143275	1532.80999872088	1086.30999885686	1167.42999832891	1018.4899982363	1033.20999969915	1040.03000055254	1150.68000071496	1296.52999916486	1627.62999764085	1537.12999626063	1511.54999717698	1610.01999825984	1733.19999799877	1363.24000000209	1594.17999743484	1149.28000016697	1252.74999934807	1517.95999818295	1808.47999942675	2155.28999888897
257	LKA	Sri Lanka	LKA.24_1	Trincomalee	NA	NA	Distrikkaya	District	NA	LK.TC	766.80999814719	1218.55999991111	1186.4800003767	1338.64999947697	1615.2900007721	1264.31000014581	1350.09999784641	1339.70000040717	1355.92999935709	1044.60999897867	362.939999861643	950.049998410046	1043.18000038154	1551.89000302553	1344.54999972135	1209.14999941364	1399.9199977573	1721.49999696761	1474.75999986194	2002.3799970746	1606.12999824807	1537.99999818206	995.679999630898	1104.72000024468	893.259998919442	1117.10999825783	1393.46999850124	1771.21000014991	1563.73999639601	1894.0599984508	1773.15999734774	1803.049998153	1829.20000304095	1619.42999992892	1021.61000029184	1025.5699991975	1390.35999683477	1661.65999773145	2187.65999612212
258	LKA	Sri Lanka	LKA.25_1	Vavuniya	NA	NA	Distrikkaya	District	NA	LK.VA	323.089999852702	545.790000788867	580.560000460595	610.779999747872	663.989999921992	599.71999945119	639.109999505803	602.529999412596	580.639999967068	381.630001019686	129.72999974899	356.859999766573	488.209999300539	658.60999944061	545.350000232458	495.08000042662	492.88999927789	702.340000078082	500.66000007093	791.499999240041	726.039998888969	640.549999583513	598.490001022816	474.349999498576	367.910000095144	483.57999939844	614.919998977333	654.209999017417	655.730000916868	678.87999971956	738.729999478906	787.209999319166	735.719999240711	676.870000008494	383.770000416785	405.159999324009	552.230000231415	743.969998627901	1002.77999922633
259	MNG	Mongolia	MNG.1_1	Arhangay	Alahangai|Ara Hangay|Ara-Khangai|Archangaj|Arkhangai|North Hangay|North Khangai|Archangai	NA	Aimag|aymag	Province	NA	MN.AR	493.920000642538	484.380000211298	362.249999720603	239.380000695586	334.3400004711	443.759999662638	378.019998785108	375.799999408424	349.649999596179	406.210000246763	362.890000240877	628.929999142885	422.20000012964	634.100000858307	300.959999963641	326.799998641014	374.640000153333	387.740001026541	184.039999613538	163.810000695288	218.960000019521	213.099999954924	513.079999864101	405.379999876022	393.930000748485	367.329998373985	281.209999747574	142.589999832213	246.950000720099	246.609999805689	181.83000003919	124.600000068545	216.809999911115	347.800000533462	374.029999941587	545.140001624823	582.239998787642	525.250000074506	433.260000437498
260	MNG	Mongolia	MNG.2_1	Bayan-Ölgiy	Bajan-Ölgij|Bayan Ölögey|Bayan-Ulegei|Bayanulgee|Bayan-Ulgii|Bajan-Ulegei	NA	Aimag|aymag	Province	NA	MN.BO	483.509999543428	513.859999537468	450.249999597669	263.630000399426	350.569999866188	476.620000109076	497.590000405908	422.999999776483	408.149999313056	403.470000684261	380.029999768361	649.239998936653	438.180000968277	491.889999836683	343.489999214187	282.219999702647	330.159999156371	512.229999765754	253.119998591021	167.620000194758	251.899999538437	207.100000105798	569.839999318123	385.730000307783	422.160000436008	420.469999723136	292.999999988824	216.369999911636	378.740000419319	426.12000015378	254.480000233278	202.989999203011	325.920000296086	406.219999603927	336.989999718964	495.579998522997	494.380000859499	500.690000504255	495.529999732971
261	MNG	Mongolia	MNG.3_1	Bayanhongor	Bajan-Chongor|Bayan Khangor|Bayan Khongor	NA	Aimag|aymag	Province	NA	MN.BH	394.860000342131	348.929999440908	315.21000008285	198.000001221895	278.900000378489	350.149999052286	360.100000716746	324.979999803007	306.160000231117	396.680000089109	319.940000262111	465.930000573397	383.300000607967	463.94000005722	304.750000458211	245.650000076741	194.919999621809	270.710000388324	247.960000453517	210.929998863488	268.910000355914	243.439999818802	513.409998878837	446.80000205338	330.580000175163	278.330000162125	194.25000009872	176.000000048429	278.199999684468	228.610000278801	132.470000769943	174.010000353679	239.75000066869	354.69000005722	283.24999961257	506.449999585748	383.209999829531	348.650000080466	407.699999406934
262	MNG	Mongolia	MNG.4_1	Bulgan	Bulagan	NA	Aimag|aymag	Province	NA	MN.BU	2243.77999982238	1456.47999819368	994.490000825375	741.820001112297	878.70999924466	1265.49999990873	1073.3800018169	1043.16999964043	1098.48999720812	1113.06000024453	1323.72999930382	2286.2399969697	1460.11999707669	2077.24999901652	958.180002035573	825.47000024654	937.209999693558	1109.919998236	527.109999632463	555.470000188798	895.919998640195	790.319998335093	1789.56999906898	1658.10000193492	1721.83000254631	1424.01000222936	1280.7100017257	692.59999852255	1018.38000059873	1121.90999795124	755.940000293776	504.370001107454	803.759998625144	1200.83999969065	1985.83999422193	2125.61999706924	2297.97999811172	2128.36999776959	1508.67999815941
263	MNG	Mongolia	MNG.5_1	Darhan-Uul	Darchan|Darhan|Darkhan|Darkhan-Uul|Darchan-Uul	NA	Hot	Municipality	NA	MN.DA	4272.27000036836	2992.77999807894	2265.12999615073	2041.1000003498	1786.04999863356	2184.78999689221	2053.19000124931	2127.43999730051	2222.34000269324	2445.370005548	4811.84999528527	5802.44999521971	5383.74999901652	5471.77999138832	3061.90999723598	1844.03999774903	2032.80000539869	2155.30999746919	1938.63000102714	1547.53999649175	1689.80000109412	1910.61999629438	2907.07000148296	4584.1699911207	4752.93999827839	3599.93000929803	2707.55999969319	1872.74000584893	2158.98000366986	2009.99999591708	1690.31000290811	1589.80999767035	1597.16999676637	3460.85000663996	5864.5599951297	6404.42001110315	7065.64999207854	5607.2799936533	3241.09999868274
264	MNG	Mongolia	MNG.6_1	Dornod	Choibalsan|Choybalsan|Doronad|Doronod|Eastern	NA	Aimag|aymag	Province	NA	MN.DD	2747.03999696672	2723.70000047237	2533.45999510586	2389.97999708168	2422.93998064846	2974.26000545919	2864.19000630081	3172.27002274618	3859.38000434823	3118.0800065212	2784.70999369211	2685.25000053644	3395.46000078321	2727.52999739349	2645.59999813698	2328.92000244185	2335.42000612244	2626.72999257594	3019.50000218488	3059.75998857059	2648.02000586875	2531.47999589331	3851.1899953112	4399.7100168094	3817.69000020996	2863.37998439185	2607.40999793261	1406.58999269269	3109.92999339849	2760.60000517592	2338.49998941459	2244.04997766949	1753.62999737076	2866.42999777198	3308.73999364674	3289.57000100613	2636.60999274254	2094.10999925435	2110.57000342011
265	MNG	Mongolia	MNG.7_1	Dornogovi	Dornogobi|Dornogov'|Dorono Gobi|East Gobi|Dornogow'|Ostgobi|G¢bi Oriental	NA	Aimag|aymag	Province	NA	MN.DG	1880.49000000954	1782.82000074163	1616.1400016211	1411.05999969132	1600.53999738768	1723.549998587	1450.45000109635	1672.6999983862	1644.97999925539	1662.6000027284	1349.28999837488	2181.1899971664	1926.45999696665	1778.91999998689	1615.96999716572	1353.47999719903	1259.43000186607	1503.75000146776	1089.57000132464	1188.00999931432	1199.72000054456	1345.05999771506	1979.4100022018	2368.1199978888	2305.5099973157	1542.43999822065	1261.63999874704	1084.45999716222	1424.43999765255	1166.44999724999	900.659999523312	1032.83999920636	1172.30999978259	1529.47000233829	1508.95000176504	2301.99999846518	2524.66000011563	2197.86000154912	1852.3799996525
266	MNG	Mongolia	MNG.8_1	Dundgovi	Central Gobi|Dunda Gobi|Dundgobi|Dundgov'|Middle Gobi|Dundgow'|Mittelgobi|G¢bi Central	NA	Aimag|aymag	Province	NA	MN.DU	315.119998976588	272.479999564588	221.139999996871	141.669999813661	217.599998954684	263.229999631643	155.439999274909	220.410000894219	235.780000528321	250.309998843819	222.499999122694	399.289999783039	289.489999681711	335.249999389052	202.069999687374	188.390000196174	234.319999393076	215.720000198111	161.360000615939	166.610000697896	165.66000116989	160.790000639856	337.569999843836	461.380001306534	368.609999507666	236.100000008941	192.029999896884	110.139999570325	225.339999789372	229.569999877363	124.959999702871	107.640000239015	162.389999626204	302.219999745488	262.319999929518	402.829999417067	426.870000094175	391.369999974966	307.970000490546
267	MNG	Mongolia	MNG.9_1	Dzavhan	Dsawchan|Dzabhan|Dzabkhan|Dzavchan|Psapchyn|Zavhan|Zavkhan	NA	Aimag|aymag	Province	NA	MN.DZ	2204.02000373602	2227.60999815166	1585.67000388354	1001.74999975599	1054.55000010319	1298.0899977088	1109.45000186563	1153.5600030534	1267.12999546528	1215.32000099868	1269.53000178188	1980.84999483824	2061.57999880612	2228.24999809265	1402.28000241518	918.55999959819	955.529998430982	1057.91999857873	742.809998840094	755.810000918806	949.110000258312	930.780002180487	1708.88000062108	1985.66999930888	1673.45000130869	1594.88999933004	909.149996500462	603.289999637753	738.809998832643	829.240000218153	671.000000065193	666.029999900609	781.989998176694	1056.88999520242	1279.31000207737	1677.09999744594	1578.96000304818	1483.68999683857	1109.72999794781
268	MNG	Mongolia	MNG.10_1	Govi-Altay	Gobi-Altai|Gobi Altay|Gov'altaj|Gov'altay|Govyaltaj|Gow'altai	NA	Aimag|aymag	Province	NA	MN.GA	385.649999365211	383.660000532866	326.219999406487	161.299999980256	275.510000161827	287.09000011161	250.73999969475	297.550000734627	280.690000861883	265.829999782145	288.799999784678	578.579999297857	393.660000197589	477.769999802113	314.280000213534	227.039999466389	286.900000663474	305.329999670386	203.409999489784	215.519999580458	236.949998879805	243.329998642206	828.340001568198	1101.09000138566	662.080000812188	532.949998250231	513.640000227839	353.909999171272	354.339999800548	259.979999862611	193.109999381006	160.969999525696	213.409999692813	477.200000703335	477.699998833239	672.229998081923	574.509999662638	537.399999409914	569.750000089407
269	MNG	Mongolia	MNG.11_1	Govisümber	Gobisumber	NA	Hot	Municipality	NA	MN.GS	597.85999943316	550.409998722374	538.719997979701	446.270000271499	451.080000547692	571.450001344085	525.099999774247	562.259999975562	571.910001445562	581.029998660088	563.640001550317	755.949998646975	626.269999936223	625.680000528693	551.530001845211	431.699999645352	455.059998992831	518.119998902082	398.079998206347	445.790000146255	414.449999537319	505.859999546781	800.539996802807	1003.38000197709	935.439997896552	525.310000119731	478.069999998435	378.239998850971	479.230000711977	432.19999977015	340.479999944568	319.630000200123	333.909999687225	500.369999065995	441.450000436977	594.790000095963	603.629999786615	631.019998699427	489.449999392033
270	MNG	Mongolia	MNG.12_1	Hentiy	Chentii|Chentij|Hentey|Hentii|Kentai|Kentei|Khentei|Khenti	NA	Aimag|aymag	Province	NA	MN.HN	1385.8499982208	1138.09999916703	965.67000143975	786.599999750033	989.719999114051	1226.77999935299	928.56999986805	1027.37000145391	954.379999516532	1021.63999865577	937.459999177605	1745.88999450207	1201.59000048041	1129.18999862671	746.160000201315	654.069999892265	730.849999628961	952.119999065995	477.439999260008	411.089999763295	514.459999233484	543.669999703765	1174.64000047743	1183.84999959171	1081.88999985158	762.569999223575	757.629998670891	441.269999468699	579.46999864839	719.419999560341	613.479999409989	366.359999904409	435.609999602661	1061.87999914587	990.119998725131	1263.24999985844	1382.65999928117	1359.60000060499	1086.95000046492
271	MNG	Mongolia	MNG.13_1	Hovd	Chovd|Hobdo|Khobdo|Khovd|Kobdo|Chowd	NA	Aimag|aymag	Province	NA	MN.HD	1159.55000177026	1509.03000193834	957.890001770109	592.200003020465	647.609995706007	732.109998464584	867.280003204942	926.410002194345	977.360001340508	1004.43000328541	1036.42999688722	1358.07999673486	923.51999880746	1188.52999775112	845.349999070168	827.38999969326	888.469999298453	954.710003323853	687.410001182929	712.4499994535	761.37999693118	855.750000366941	788.219998523593	533.129999183118	581.290000542998	660.820001194254	387.729999352247	315.500000312924	775.580001087859	792.17000108026	557.790000271052	500.000000435859	535.059999106452	642.129998698831	599.500000158325	709.619998797774	780.539998695254	699.109998315573	856.47999919951
272	MNG	Mongolia	MNG.14_1	Hövsgöl	Chövsgöl|Chuwsgul|Hobsgol|Höbsögöl|Hubsugul|Khubsugal|Khubsugud|Khubsugul|Kossogol	NA	Aimag|aymag	Province	NA	MN.HG	863.289999753237	697.260000385344	485.429999222979	250.180000074208	295.000000452623	549.529999900609	463.530000552535	455.810000153258	433.929999504238	499.499999351799	629.139998918399	1190.27000117302	665.259999975562	703.659999459982	438.039999984205	325.849999431521	421.959999721497	507.879998765886	336.51000074856	217.010000295937	364.680000619963	352.659999901429	799.909998685122	755.080000653863	742.68999921158	668.449998186901	510.189999438822	276.279999984428	431.579999309033	560.729999437928	390.159999029711	270.999999942258	383.43000042066	572.749999284744	812.310000073165	952.96000020206	1085.20999854803	925.419998973608	709.899999246001
273	MNG	Mongolia	MNG.15_1	Ömnögovi	Góbi do Sul|Ömnögov'|Ömönö Gobi|South Gobi|Umnu|Ömnögow'|Südgobi	NA	Aimag|aymag	Province	NA	MN.OG	7524.93998214602	6447.47999741882	6586.77997467108	6400.93000005372	7154.20000849664	6331.41999319382	4871.54000492953	5923.40999815986	5410.56999906898	5697.47999754176	5403.1300046742	7349.44998773932	6705.58999305218	6195.38000665605	6353.58999803476	6077.84000467509	5544.67001041584	5748.37000134215	4316.41001214087	5104.42999954522	4414.63999731652	5106.21000678651	5529.44000184536	7569.86997790635	6791.64000568725	5311.29999120347	5284.95000783913	4900.02999255992	5980.41997918859	4594.86001743004	4242.34999808669	4959.94999273308	4677.19999407791	5411.27000684291	5717.74000099488	6631.18999131024	6898.51999866962	7161.80000156164	6532.36999633908
274	MNG	Mongolia	MNG.16_1	Orhon	Erdenet|Orkhon	NA	Hot	Municipality	NA	MN.ER	5723.39000228047	3934.88000518084	2899.3799976185	2580.89000906982	2325.75999747217	2605.05999696255	2176.22000443935	2253.37999516726	2600.63999839872	2440.47999867797	4574.94999666512	5973.45999935269	4586.35000005364	5528.89999753237	3028.839999808	2488.54999504238	1996.01999467611	2221.45000106096	1200.89000106603	1612.78000439145	2107.31999697909	2299.08999722265	5431.50999113917	5674.74000874162	5951.06999586523	5227.7899909094	3830.99000988901	2692.23999783397	2829.64999393374	2830.91000165045	2271.86999549717	2081.08000320941	2597.36000175029	3869.40999470651	7469.87998482585	7145.199993819	6825.72998961806	5922.33000332117	4487.239995718
275	MNG	Mongolia	MNG.17_1	Övörhangay	Öbör Hangay|Övörchangaj|South Hangay|South Khangai|Ublhangai|Ubur-Khangai|Ovorkhangai|Öwörchangai|Uwurchangaj	NA	Aimag|aymag	Province	NA	MN.OH	891.109999060631	908.320001073182	620.089999074116	336.18999954313	574.139999534935	710.78999902308	727.040000781417	706.729999691248	672.490000156686	726.179999608546	710.470001319423	998.699997931719	730.229999244213	871.350002333522	642.230000250041	444.569999547675	518.499999515712	661.749999526888	382.869999878109	440.749999783933	478.330000786111	544.670000966638	1143.20999887586	1008.19999825209	1029.18999789841	863.940000195056	711.350002396852	505.659998532385	700.599998863414	607.509999576956	455.889998741448	459.439999589697	611.699998853728	938.290000587702	945.489997647703	1487.2699983269	1176.93999955058	1070.3200006783	1005.27000071108
276	MNG	Mongolia	MNG.18_1	Selenge	Selenga	NA	Aimag|aymag	Province	NA	MN.SL	7021.65999440849	5200.32999991626	3621.5900027696	2634.74000526965	2509.40999771282	3686.70999784768	3463.71000123024	3223.83000329509	3230.11999397725	3573.22999699414	4535.69999892265	7175.35999113321	7473.2899890691	6970.78998540342	3709.16000347026	2520.73000250012	2917.15000358038	3521.94999758154	2480.82999958284	1903.18000094779	2417.89000087045	2454.54000151716	4813.58000381291	5837.0300007388	5545.5500017982	4515.38999820687	3873.3599999845	2014.80999706313	2717.0999954585	3166.29999615252	2455.42999807186	1828.42000172287	2344.59999765828	4132.61000190675	5902.90999827906	6892.25999671221	7774.90999642015	6217.17999728024	3703.70999637246
277	MNG	Mongolia	MNG.19_1	Sühbaatar	Sühe Baatar|Suhe-Bator|Sükhbaatar|Sukh-Batar|Sukhe-Bator|Süchbaatar	NA	Aimag|aymag	Province	NA	MN.SB	823.369998842478	569.200000166893	394.979999678209	292.959999267012	390.520001200959	546.249999403954	501.059999994934	427.179999634624	422.339998735115	532.790000803769	506.200000835583	925.929997354746	742.770001143217	734.29999768734	488.210000010207	376.74999997206	390.179999981076	448.829999504611	311.120000112802	227.429999083281	323.879999250174	307.299999773502	610.960000261664	831.770001798868	807.280002452433	706.359998986125	475.39999974519	305.180000482127	341.859999869019	319.61999983713	219.199999574572	183.339999364689	259.680000109598	482.180000051856	466.569999709725	733.59999845922	716.329997390509	676.960000008345	443.58999940753
278	MNG	Mongolia	MNG.20_1	Töv	Central|Töb|Tub|Tuvaimag|Töw|Tuw	NA	Aimag|aymag	Province	NA	MN.TO	3979.58999924362	2784.93000026792	2423.19000127539	1566.26000179723	2148.64000510797	3119.7099916935	2457.00000186078	3036.54999832064	2545.29999970831	2806.00999629125	2745.71999609284	4788.50999996066	3717.6199965924	3521.14999817312	2684.53999815136	2119.12000344321	2518.7399948556	3290.28999850154	1693.17999712937	1959.85000111349	2471.04000071809	2445.99000163004	4332.61999444664	5014.08000509627	4425.69999117404	3459.32999892347	3321.81000202894	1743.16000204533	2651.78999975882	3033.77999823727	2036.20999563672	1861.40999921784	2542.85998968594	3574.15999911726	5108.76000190154	5783.08999720216	5381.669996351	4069.25999388099	2951.64000052214
279	MNG	Mongolia	MNG.21_1	Ulaanbaatar	Oulan-Bator|Ulan Bator|Ulan Bator Choto	NA	Hot	Municipality	NA	MN.UB	40774.9199704081	35665.3000244424	28285.3199873567	27635.5800293088	24699.9799728133	27286.4799787998	26267.8100245632	30465.510012269	30830.3900185414	32374.1800302714	36144.1399995498	47579.8599874973	46234.6400472373	33912.8200031966	37480.2800031304	27373.8299988434	29315.7799966745	28785.7099861652	24758.7799766995	27345.550018711	28636.0900095198	32503.189976396	51878.1300001144	67897.7899704874	59187.860039033	41787.5700178072	44448.5700241402	29693.2000494469	33350.4400038794	28971.3099903986	28900.6599712223	29230.4199633282	29749.8199861292	38763.1400420219	63669.8799914569	64226.4700412303	57126.3000738025	42045.4799728841	34937.7099785656
280	MNG	Mongolia	MNG.22_1	Uvs	Ubs|Ubsa Nor|Ubsa Nur|Ubsu Hur|Upsanol|Uws	NA	Aimag|aymag	Province	NA	MN.UV	782.399999856949	615.209999114275	476.789999455214	106.089999938384	238.389999801293	495.269999220967	421.969999631867	359.009999573231	387.830001011491	382.590000875294	472.600000033155	938.030001223087	575.529999919236	611.459999263287	350.619999028742	172.950000505894	309.579999761656	398.65000025928	386.400000263005	259.190000470728	351.800000092015	245.710000131279	664.32999932766	602.539998292923	457.459999086335	520.189999513328	366.830000087619	123.209999803454	234.150000013411	464.159999370575	253.980000147596	160.450000567362	226.869999554008	345.630000069737	385.389999911189	492.38000009954	591.349999636412	523.539999336004	449.609999656677
281	NPL	Nepal	NPL.1_1	Central	Madhyamanchal	?????????? ????? ???????	Vikas Kshetra	Development Region	NA	NP.MM	16075.6199823096	17495.6599879079	17045.4199918211	15302.7499872521	12411.4999897256	10767.9800015949	10807.1699916162	11217.399996344	14882.1199841127	29370.4599898141	16973.1299938057	20852.629997354	18488.6799819358	18593.4599788338	17882.1999805495	18288.8199867755	16557.5899842791	14237.1699944045	13514.4000028577	10844.1299924981	13738.739997346	18844.4899866432	31376.469992632	20731.2799871415	13246.4399903528	14173.9799887333	14076.5499914605	15857.2499923036	15023.949988408	12589.179985771	11031.4799865149	12862.3599854317	15895.9499861449	33204.8799937069	26334.9999904577	20167.8499844689	19140.5899810717	20822.6699841842	20871.1599820927
282	NPL	Nepal	NPL.2_1	East	Eastern|Purwanchal	?????????? ????? ???????	Vikas Kshetra	Development Region	NA	NP.PW	5944.84999362379	6572.64999204688	6528.40999244153	5461.99999769032	4549.96999546885	3661.79999977909	4755.21999501064	4975.0699947346	6101.95999086648	13318.2999945581	6574.35999386013	8728.73999236152	8921.53999403305	8964.86998920143	8210.44998880476	8663.17999174446	6626.03998724557	6697.52999157831	5057.11999639869	4331.94999846816	6780.7699916251	8362.85998883843	15224.089999266	9935.04999373108	7033.57999297045	7086.32999255136	8571.54998988286	6395.59999517724	7200.02998881042	5390.61999442987	6370.70999197289	4366.01999765635	7631.54998970777	15605.5799957886	16379.5500053428	9005.80999204889	9537.26999165863	9603.64998728037	10007.2399913445
283	NPL	Nepal	NPL.3_1	Far-Western	Sudur Pashchimanchal	????? ??????????? ????? ???????	Vikas Kshetra	Development Region	NA	NP.SP	832.849998641759	790.509999541566	935.409999273717	930.459998458624	753.350000143051	483.459999630228	448.980000132695	656.160000307485	905.989998474717	1663.1399993673	702.900000158697	1137.98999840766	783.409999648109	1114.17999663949	948.269998922944	950.239998713136	748.329998977482	535.640000328422	429.800000235438	362.109999893233	569.209999971092	863.510000064969	1836.91999868304	1107.06999920309	660.989999936894	718.35999933444	870.350000051782	709.169999439269	583.989999048412	477.590000472963	368.119998676702	581.649999983609	658.099999167025	1793.24000105262	1179.28999993391	888.229999102652	1110.71999976784	1192.54999914765	1051.25999854505
284	NPL	Nepal	NPL.4_1	Mid-Western	Madhya Pashchimanchal	???? ??????????? ????? ???????	Vikas Kshetra	Development Region	NA	NP.MP	2193.96000015363	2779.10999440774	2393.04999979585	2146.93000070006	1841.63999889046	1274.10999869183	1152.84999823757	1403.72999869287	2033.5599970594	4024.5300035961	1980.36999588832	2565.74000040442	1979.07999648154	3021.24999240041	2252.35999851674	2272.17999894172	1811.48000018299	1725.28000070155	1239.57000076585	1083.05000136793	1462.23999791965	2830.89000146091	4751.42999298871	2588.76999743283	1876.73000092991	2109.87000343204	2283.55999773182	1990.20999764837	1476.24999780953	1258.86999923922	959.349999915808	1152.52999930084	1355.89999958873	4448.75999304652	3192.93000105955	2251.29999823309	2398.50999447703	2599.31999619305	2193.55999955535
285	NPL	Nepal	NPL.5_1	West	Western|Pashchimanchal	??????????? ????? ???????	Vikas Kshetra	Development Region	NA	NP.PM	3411.1599986963	4161.6899938453	3861.18999838829	4402.95999574661	3206.71999664232	2489.00999774411	2701.85999964923	3237.45999905467	4126.26999409497	7651.37998862937	3043.55999751575	4560.83999461308	4522.98999553174	5047.30999025702	4657.92999739945	4867.6299923528	3996.70999634266	3698.98999659345	3054.10999975167	2419.749999322	3534.08999774978	5051.84999581799	8225.31999716908	4453.90999539569	2680.49999805912	2995.22999995388	3370.92000013404	4081.51999714598	3252.74999582209	2591.43999951147	2295.91000017338	2918.10999741964	3505.08999506198	9221.58000487834	6053.12999528088	4468.52999732457	5075.95999643579	5433.71999259293	5024.0199932158
286	OMN	Oman	OMN.1_1	Ad Dakhliyah	Ad Dakhiliyah	NA	Mintaqah	Region	NA	OM.DA	81114.929979125	78870.0500215907	71860.9899977259	75211.5499659851	69269.0699667428	68416.2500338349	72398.2099854182	71025.0799941011	80285.5900178291	78726.6900101993	79413.5199494679	91348.6400301363	97017.8299769033	97736.989988938	84885.6700289585	89602.899971731	85517.7499655522	85978.859998079	83990.2099433541	86407.5999780353	86883.6399225835	91672.0899874698	104362.509983696	113274.810043523	106522.439971993	112757.679934638	90561.3699997347	104689.359971963	112952.03995977	114228.460017387	110159.779972421	108981.310036272	110775.829992503	113069.659933569	113342.410025474	123294.130003432	130505.379953336	132794.710020676	128269.879942775
287	OMN	Oman	OMN.2_1	Al Batinah North	NA	NA	Mintaqah	Region	NA	OM.BN	91795.5401138682	87544.3199992981	84698.6799229644	87836.6699417159	87745.8599858489	84504.0299509242	88534.949908739	79857.080019325	93209.2499807104	91913.8599634543	96223.6799637508	103250.679964811	108572.88995274	108847.93997658	98047.5099380501	106267.229963474	107459.50002376	102112.530046176	99902.2101053186	94819.4400438201	104443.959966954	99047.4799705297	115111.299991479	118151.949955754	113509.550004588	117536.290041354	94588.170015892	107524.470054295	114246.720026121	118231.02997048	104079.119993372	107007.279974427	102372.899989059	109105.579924047	112963.470062245	121379.789991189	117253.399986347	117727.920028046	111263.510099947
288	OMN	Oman	OMN.3_1	Al Batinah South	NA	NA	Mintaqah	Region	NA	OM.BS	50373.7299868874	52512.2100190073	49132.0799992085	49378.6699703187	47630.7200305611	48029.110019695	51531.8099715039	48586.870016396	55441.1099752933	55344.3000040874	59278.110017458	64240.559936218	58032.0100021362	62736.0400662869	52308.6099806204	59524.5499753803	57336.8299877495	56469.9999960363	59172.2899904847	58802.6399940886	60325.2800162807	58665.1100634336	65974.7400455698	69466.7500247173	61124.940033149	66509.9900210761	52725.150006054	57721.5100531392	58223.0499644727	61158.9999767393	58678.6800486594	60673.8300165124	59035.8900333196	59390.2700030431	62941.3400030378	69563.850012226	65999.0699894875	66272.7999484241	69813.8500318974
289	OMN	Oman	OMN.4_1	Al Buraymi	Adh Dhahirah|Az Zahirah	NA	Mintaqah	Region	NA	OM.DH	34675.3800462559	36004.0099985674	34952.5500131994	35570.6999095231	34136.100004077	33245.9399736971	33276.219979234	32975.8900221288	35835.5499957055	36246.4599668756	35785.2800293658	38385.980014056	33229.6799594387	36498.2600381821	36087.6199741662	37555.039975509	35820.2300226837	35383.7799781263	34835.140014654	33296.5599712618	33716.9100197181	33847.0300146267	37618.5599853918	38127.250027217	34125.8500194717	36121.720025409	33873.149978511	35450.1200028062	36363.960003905	38612.9400196485	33738.5000343472	33307.1899428964	34028.2499860562	35551.4300180674	36457.2899486739	39136.4500330072	36600.7900139391	36719.5300358534	35250.9800469577
290	OMN	Oman	OMN.5_1	Al Dhahira	Adh Dhahirah|Az Zahirah	NA	Mintaqah	Region	NA	OM.ZA	94986.2799130529	103992.099982364	97209.490057122	106104.5699495	119265.639936483	125657.930034218	121584.069996104	98708.0500391498	102792.77993387	96319.239983717	85734.9599305224	87169.0801355802	93264.9300155286	104967.230053917	107843.15993391	107805.130015187	109112.2400373	100669.139960514	99956.5700162444	91812.9899544381	91634.4500199184	80513.2199382447	93381.0500155222	93419.2699510511	82912.0699771196	87024.749978615	104700.189936522	97990.5899896603	113425.410083577	98842.2699203473	101374.099984799	111881.950017607	100823.679969877	98121.9299636111	94306.2299935445	97317.1399317719	92014.1299434546	111529.169947304	98075.4399347156
291	OMN	Oman	OMN.6_1	Al Wusta	NA	NA	Mintaqah	Region	NA	OM.WU	74751.0299233682	84173.5200551413	75914.0400087871	82739.1700255573	74385.6598859672	70628.2300145719	69955.1300122961	72313.6099400893	74652.4999803901	69684.579919301	67753.4799735565	65207.8999631461	77275.0299362224	78908.9100719765	68191.1100206897	93824.1899502054	75775.5599668585	64888.7299797796	71472.2299968638	65746.5500403196	74954.0799613409	72185.8700268902	73396.2500729449	70113.3900581859	89343.4499797281	79587.2600065898	92788.8600224722	98870.3999900259	105446.620037064	94810.7699574046	81155.4099887256	88247.420086164	81350.0699804984	80768.3799649738	92649.8499764968	75935.8300240636	77177.4999253638	84748.3499896824	88063.7999894172
292	OMN	Oman	OMN.7_1	Ash Sharqiyah North	NA	NA	Mintaqah	Region	NA	OM.SN	32767.0799815096	30245.6300282404	27171.3200066909	30871.1200011969	27847.6399902813	27083.710005872	28599.1599989366	27509.1100048646	31802.9900127947	31357.9299858175	30588.8900134582	34823.9700034559	35415.5800248124	36026.170021981	25607.2799907029	32544.719986476	30569.440006353	30595.0800003707	32389.219987385	29703.8000260573	31498.7999861762	31603.5199915655	35634.9599986598	37801.1000066884	34765.6400067452	36231.7699736785	27441.4899932109	31196.770014191	34587.8799849637	36062.2800081093	31535.3700086121	33151.590006724	34749.4999940395	37093.8900140561	37363.6800267678	39613.7900056187	39586.6600095555	40150.5800356194	37625.1099877954
293	OMN	Oman	OMN.8_1	Ash Sharqiyah South	NA	NA	Mintaqah	Region	NA	OM.SS	23060.7400005385	21414.0899648834	23126.3899754975	27023.1300430596	22823.2000211664	23765.990003949	21652.3999920078	21049.46000278	25006.2799722105	23409.5400334857	23619.6200306248	26516.1099795979	26633.0200070702	25831.6099988967	25762.8599877656	24253.0999916792	25139.4099787306	23776.4200091399	23691.3199669309	22258.8000204563	23910.2000268511	25597.6099930443	25522.0100229122	28944.6399851516	24633.0399877429	26657.5199773423	23250.249979103	23440.0500291325	26013.8799950704	28061.4700352885	21819.3100187406	24250.8199975397	25140.3299689665	27510.5500116684	27252.4699760955	28339.3300299868	28074.8100179285	26248.5400073826	26571.1999876425
294	OMN	Oman	OMN.9_1	Dhofar	Al Janubiyah [Zufar]	NA	Muhafazah	Province	NA	OM.JA	187473.419850854	198387.990013666	194062.84999104	204611.440022402	210301.600063158	173295.879962286	117689.300120687	156301.670036536	171465.750049969	198134.070087653	186264.879753841	224309.349915307	215555.000136957	210598.839992523	193938.270091444	221427.939904146	201751.590061335	174492.9800105	130257.42998662	138619.179930741	166936.050033875	200805.869949948	206724.740046436	218489.66993507	218669.989935583	221371.979835106	197848.909998586	191387.739899062	209043.209892426	186119.50999005	113506.090019397	136811.430065669	143283.859992485	195219.259930152	202122.179875413	209248.640002072	211528.159829089	231443.349996779	224548.820021302
295	OMN	Oman	OMN.10_1	Musandam	NA	NA	Muhafazah	Province	NA	OM.MU	10526.7299759518	10886.0800239518	10118.2400053367	11130.3599870056	10672.4099969566	10053.100006599	9452.38998812437	9461.45999161154	11004.0499980673	11500.8200225309	11446.5500251502	12446.8700064272	11426.0999880731	12474.5500335693	12127.3599991128	11516.5400051251	10887.7300064582	11417.780004343	10951.8500069287	13168.9199815691	11999.4500078373	12005.5599798113	16618.9399914816	14117.1200100183	13426.7099740636	13101.3399669193	11585.9700090177	12394.1299648397	12456.3500004709	12253.6500173137	10742.6099885069	11061.5899846442	10560.2599906698	11862.4500057548	12076.3899867535	12951.4499982372	11685.269990012	11440.4499937296	12104.2099966258
296	OMN	Oman	OMN.11_1	Muscat	Masqat	NA	Muhafazah	Province	NA	OM.MA	158005.480000917	153720.449926849	155050.069760866	153210.830152839	149560.310050353	148826.479842277	148960.009887189	145522.459993675	158268.439919785	155110.089950588	171163.030019829	176720.550066091	172357.500044044	169039.540048808	163650.279963035	164724.510006838	160732.079911003	154567.479951939	151942.160036858	160420.159925086	162743.210110933	162123.460056573	176121.539965067	187760.950078852	179324.750061182	176745.60003317	151856.979957417	168373.800008882	166278.98990402	166760.659846615	151813.470025392	162919.070055548	162776.28989616	166395.690152336	174402.349931529	187804.759885481	176875.70986329	175024.100074932	171594.700022861
297	PAK	Pakistan	PAK.1_1	Azad Kashmir	Kashmir	NA	Centrally Administered Area	Centrally Administered Area	NA	PK.JK	29494.7599949688	26681.8599793389	28690.0099800192	23966.0299819205	22687.9299869724	20138.7599738352	16205.0299843177	17151.3099838421	18762.0599783882	25776.9699708782	24586.4199827686	32337.4999777377	25015.8199719787	27617.329986006	26959.2899794877	21469.4399883002	18503.0299893208	18454.4499810971	14608.9899852946	12420.6099919807	18258.8699940555	21580.6399839371	27245.6199835613	30329.349982515	28331.6599887013	22929.9599793311	25300.5299834777	21401.4799888842	19839.4999751635	19816.799971316	12928.519994542	12283.4899884034	15677.5899809897	21627.3599877805	25930.7299767584	31820.4599736631	31105.5799896866	28021.2599800527	25139.2499714494
298	PAK	Pakistan	PAK.2_1	Baluchistan	Balochistan|BéloutchistanBeluchistan|Baluchistão	NA	Province	Province	NA	PK.BA	48172.009982843	46038.6599839963	44192.0999777578	42175.7599873915	39721.0799810141	32022.9199969582	40892.2499860246	37205.7899904698	41681.609988004	47603.3099782337	48746.2599896826	49431.880011335	46124.9200058002	43876.3299740776	38592.6800082661	39025.0199738629	33481.3599955812	33685.979992317	36057.8799909744	29211.4199977871	39364.1499993298	42958.2300240602	48086.2099673562	51967.8200223371	40898.1000089664	46952.3399728984	36528.6300117765	36944.2500310242	36372.6199566461	38701.4799878802	30791.4700179584	31199.6600000449	38896.670023486	47214.5699715838	49679.1899788287	48727.8999818582	50167.6000025831	52811.070017159	51992.4799759388
299	PAK	Pakistan	PAK.3_1	F.A.T.A.	Federally Administered Tribal Areas	NA	Territory	Territory	NA	PK.TA	4519.43999958597	3994.70000080019	4417.40999760106	4995.84999308176	3528.93999879621	3491.82000124827	3128.56000096537	3708.06999436021	4187.09999988973	4879.06999655813	4011.05999450944	4926.46999868751	3989.01000082493	4883.85999232531	3988.87000042945	3358.52999899723	3080.76000128873	3230.91000131331	3042.79999776557	1862.68999875151	3199.89000085741	4256.0899968259	3875.49999916181	3742.33999413997	2828.4400007762	2709.30999661423	2690.14999569766	2876.50999777578	2770.18999933079	3162.05999720283	2693.40999860317	2104.20999778807	2841.52999838442	4011.63999736309	3442.45999849774	3232.30999714695	2898.75999815017	3772.71999579668	3675.49000018835
300	PAK	Pakistan	PAK.4_1	F.C.T.	Islamabad|Federal Capital Territory|Federal Capital Territory Islamabad|Territoire de la Capitale fédérale	NA	Capital Territory	Capital Territory	NA	PK.IS	33203.5799885094	31746.8599974513	33771.6600266695	30658.9099916518	28330.799985528	26955.5499981344	26030.4499979615	24775.7400095761	27091.7199755907	31261.1800065041	31011.0600133985	32092.2999956012	30658.4100052118	31563.6499928832	30414.7200031877	31269.2700058818	30137.7299924493	32266.7199913263	26481.1699938029	22415.0800110698	27626.7399745882	29510.109990865	33303.8800253272	37189.3500013053	36299.2800357044	36091.0900135934	34057.069994092	33178.220015347	30720.6599772871	31491.4999802709	29523.029979378	24913.330008775	27345.8300080597	31390.3300099373	36052.619997412	48287.0899942517	39394.4699450135	43671.1700214148	39826.2900308967
301	PAK	Pakistan	PAK.5_1	N.W.F.P.	North-West Frontier Province	NA	Province	Province	NA	PK.NW	77053.1699702535	70865.6200046167	74683.1100032944	69325.0799478088	66152.0599717461	61978.3299439773	68195.4599802755	68333.9999768063	66346.2999255732	84704.9799735509	81297.8099344093	93620.4999474511	77146.1199595034	78531.0699621364	71110.069960162	65725.7399691753	61208.629970273	64990.3699605335	55486.7699670102	43536.7099820878	69963.9699934833	80227.949929826	81747.6599574443	78636.0999368504	66493.5399797242	68775.3799913973	75970.809942415	66116.9300127439	65066.5499750674	75550.5899671391	53034.0799993854	50281.5099953711	59737.9599686842	77142.8499607611	78282.2499788869	87623.8799211625	76945.6099481657	92450.3199390769	83430.2299873233
302	PAK	Pakistan	PAK.6_1	Northern Areas	NA	NA	Centrally Administered Area	Centrally Administered Area	NA	PK.NA	1440.66999991983	1380.88000120409	1295.86999955215	1131.27999931388	2781.23999712616	2832.17000187747	2792.72999326885	3131.79999676719	2748.43999757245	2734.39999895543	1613.23999862559	2519.7999958396	1794.5499997884	2454.19999659061	1906.12000010163	1646.40999883227	2768.46999945864	2422.46999850124	2536.8099973388	2226.29000130109	2516.14000056684	3141.46999867633	2149.93000166863	1803.55999937654	1317.74999900721	1250.87999929301	1664.92999907956	1189.14000029117	2746.14999787882	3015.10999995843	2907.06999691576	2257.25000211224	3167.09999637306	3856.73000222445	2643.86999879964	2292.50999930501	2555.43999484181	2862.29999689758	2477.93999923766
303	PAK	Pakistan	PAK.7_1	Punjab	Pendjab|Penjab	NA	Province	Province	NA	PK.PB	532429.249829886	488782.409800829	496612.169709761	411292.699823391	346864.709873682	326448.309852524	340869.809828281	369460.549760401	374868.559688898	468317.879737204	447417.809812827	501465.869730216	497497.809762944	523652.499684855	514621.939726554	397577.089768477	382008.069810949	378339.289793536	338879.449920435	293656.789948266	385706.119894437	469804.899723034	580668.469731268	654581.019630298	518997.259786701	534605.999833588	505608.209818749	443116.439803047	410616.109809954	389901.489793628	352961.279904464	325651.109928546	424019.349722059	478373.779625913	550300.889742702	766025.22976307	632707.819770951	696498.999718055	619655.079607103
304	PAK	Pakistan	PAK.8_1	Sind	Sindh	NA	Province	Province	NA	PK.SD	469606.469861353	386687.589949548	345421.639933297	320847.489957064	263634.349923762	239184.559866831	264529.71988209	266524.559939869	308359.620051846	329180.820007123	329695.199927326	433623.929826695	406553.739873141	353387.590023905	341579.549931901	312159.669819735	244555.019895246	227439.849966373	205208.160039224	201118.990013005	258050.979911245	276578.809947018	336362.739862995	419862.769830627	338114.699881703	365108.029936219	299240.370068409	292816.830012327	263171.539998617	259329.909952028	206286.44999118	205652.669995621	267947.009917218	303135.009988273	339837.939920111	373992.710090389	354596.539818713	376727.209898509	356330.009852469
305	QAT	Qatar	QAT.1_1	Ad Dawhah	Doha	??????	Baladiyah	Municipality	NA	QA.DA	118118.729958057	109180.439982653	118115.350071669	124201.469987154	123991.090093374	126644.920073748	123236.24012351	124286.519953251	129063.230015755	128204.840110302	130149.500027418	138473.060054541	138502.509811401	133058.470157146	124957.769966125	126164.629976511	125671.949927807	140131.950095654	129105.430012941	130496.929986715	130624.500006437	130177.829855442	136856.39010191	144660.179851294	145418.689855337	148282.639748812	123844.809904099	135538.989756584	139378.249923229	156509.499998569	143573.350115776	132435.590011597	139013.849947929	143546.350051165	140088.289948463	146776.460003376	145745.700153589	146089.590250731	136588.560021877
306	QAT	Qatar	QAT.2_1	Al Daayen	NA	????????	Baladiyah	Municipality	NA	QA.DY	30285.4999269843	27009.2600045204	30917.8199272156	32015.0099484921	32499.9500217438	34234.2099634409	34211.5200308561	34852.660007596	35818.1299450397	35131.2999186516	34831.019963026	36865.7999945879	37729.7899737954	37368.4200186729	33164.8601279259	34250.1500172615	35611.2799825668	38416.9600732327	36274.8600344658	36902.8000576496	37556.619895339	40869.9499982595	40613.4700109959	39389.7900631428	39403.5200084448	41102.0099756718	35558.5800540447	38303.2099481821	40336.5800138712	45794.9000226259	42938.0900756121	40594.5000984669	43215.3100147247	46098.4699652195	44723.6800165176	44538.2700855732	43539.1900699139	45184.9499274492	41874.6299819946
307	QAT	Qatar	QAT.3_1	Al Khor	Al Khawr	??????	Baladiyah	Municipality	NA	QA.KR	104483.59002696	100554.720024258	123780.69001919	119229.950092494	132920.980051756	121422.759850278	117419.429992855	121193.0800744	128737.889954984	125940.359893918	118654.819929358	110054.750022247	118697.200100407	113991.010004371	107335.339944065	120568.739919722	131566.840078682	109628.139988154	117627.499871492	109532.069974005	109779.859999284	116941.039936349	124155.989923358	111844.060167521	115188.79010009	111366.440100364	122494.080027103	120067.780026481	138993.44010663	121678.510068953	128327.819839358	122689.109879196	123499.670082837	126535.070174396	119607.559993774	113768.829849482	117942.430060476	123913.549791604	126934.740045428
308	QAT	Qatar	QAT.4_1	Al Wakrah	Al Wakra	??????	Baladiyah	Municipality	NA	QA.WA	73807.0499391779	85540.1499684304	77393.720115602	88323.8500087261	100784.879988626	81001.2801083717	79335.0200190693	80878.0799142867	84062.1598574966	83448.9999973476	82740.2399595045	86730.949977234	83205.0500130951	85840.0799706727	82298.9599626064	81974.1400095373	88684.3901278637	94384.6100227013	86801.6199897304	95859.660018526	85988.539938055	87866.979949601	92926.7198473215	96787.5699374154	95952.5199645683	94117.0301032998	106963.670015445	92358.7800609022	99118.5300834924	107954.260035366	97889.1800636016	93483.1800310351	93855.4200288132	100433.4200266	100220.809964688	101901.899861947	123297.099950552	112243.420055836	104764.800044283
309	QAT	Qatar	QAT.5_1	Ar Rayyan	NA	???????	Baladiyah	Municipality	NA	QA.RY	238895.380039901	229145.299853705	264224.700012803	264661.400051862	267499.479923278	266714.519866355	274660.950127631	271161.82984139	274133.430092573	276115.000264704	282236.089880053	286365.149894267	279154.329841115	298185.049887419	287935.739879221	284887.29995954	280354.9200885	303612.150018007	286430.210015848	286366.210139513	295506.379933879	288181.409757257	304892.940193564	329150.860013306	303741.900192522	309258.830190856	267582.69987819	285062.779990472	307017.799848408	332852.850058667	303745.100063153	290606.159991533	300980.550082982	309283.180044666	290542.530015107	300471.739945866	299357.940138489	297246.940001175	283671.629924148
310	QAT	Qatar	QAT.6_1	Madinat ash Shamal	NA	???????	Baladiyah	Municipality	NA	QA.MS	15587.1000101268	13722.7099944651	16787.4499638677	16750.9900248647	17448.6299740076	18310.3600088358	17485.4300114512	18048.389998883	19847.2099816799	20683.6300083399	19465.6400011405	18713.1399708092	19557.780008018	18998.5400143266	17357.3999747038	19026.1300372183	18434.5899987519	17858.2200129926	18108.6200137138	18445.49997814	19097.0400078595	18825.7500274777	19851.1900194585	17846.7600336373	17687.8400172219	17959.0600211546	17136.5599929392	17381.7199833393	18815.7399968505	18684.4800196588	17797.81000036	17244.6299858838	19197.4899600148	19932.6099830866	19032.2700310051	18494.8300271779	18445.1400487125	19294.5999990106	18794.5299804211
311	QAT	Qatar	QAT.7_1	Umm Salal	NA	?? ?????	Baladiyah	Municipality	NA	QA.SL	18530.9000128508	18019.1100175381	18988.4700132608	19542.9699501991	20557.7699747086	21059.0899692774	22144.6899918318	20688.2300524712	20614.0200107694	21192.929916501	21670.629965663	22991.5600156188	21440.1200199723	22204.3000218868	22959.8999584913	22946.0499786735	22627.4700229168	25955.879975915	25590.4100058079	25396.069999814	24948.7600040436	25462.9200229049	25866.6200040579	26054.2199849486	25972.1800483465	26192.1699935198	24898.8500183821	27226.3999700546	27366.2600570917	32964.4799978733	30348.689987421	27928.1900786161	28056.7800455689	27766.9300678968	25788.299988687	26167.7500163317	26282.4600888491	25786.3700899482	26713.999945879
312	SAU	Saudi Arabia	SAU.1_1	`Asir	Asir|Aseer|Assyear	NA	Emirate|Mintaqah	Region	NA	SA.AS	602044.150143737	613079.339969955	606402.749974063	644993.350052893	635266.959954172	653817.339975676	704148.790134884	676044.180248518	670336.660212152	725357.640035916	651616.609942622	683282.099770013	714822.980204228	722501.550088637	707013.239946	744741.949904796	697242.650091168	786218.509949433	759135.059987027	722885.129853928	768247.43025036	800794.799578968	773814.459966665	708238.889817623	705468.01009574	779424.780120188	807601.749768836	677232.680156318	739178.469785687	820677.50993219	802737.700037824	729748.289962759	811706.770230457	859264.660014017	817821.200359782	829057.899898164	842765.190131402	738580.300146692	818478.499781713
313	SAU	Saudi Arabia	SAU.2_1	Al Bahah	Baha	NA	Emirate|Mintaqah	Region	NA	SA.BA	111863.999982687	125969.54990031	128144.629959734	133691.140026897	136152.230073914	136091.260063451	152917.280040307	146845.319977462	147683.169968963	152908.169930166	124473.889966305	141478.449962765	148707.050029421	154273.739989072	139587.029953271	153238.269912615	140616.95996299	163646.050008185	166026.949932406	157175.58994855	156607.239986345	166878.399934188	161538.849966932	140252.670071207	133362.450032825	153330.519857561	167750.949980831	139700.629963739	161200.630009968	174421.070056183	180092.889963264	168971.790101757	174879.359979976	183575.490001515	173192.439913532	178889.420019535	177712.169919519	138739.540014654	166098.769934624
314	SAU	Saudi Arabia	SAU.3_1	Al Hudud ash Shamaliyah	Northern Frontier	NA	Emirate|Mintaqah	Region	NA	SA.HS	97920.8600585796	90933.4099534173	101435.09993099	105293.889934588	106332.30018661	105978.98002528	124533.98011151	111139.159866638	114429.569922514	112700.480057463	105108.269932164	105163.61997734	121222.259965014	116314.050037324	122614.839950237	114621.969955657	115380.260125086	134344.369917372	133400.409901369	121029.209983297	110064.750084743	116229.38992957	108269.989896622	111024.640123466	116007.649823904	126472.909994343	121969.209956435	121937.089960609	123428.399955627	137837.590058923	147784.119846229	126862.929917915	134891.4199837	136668.330022052	129010.310031364	125224.320059903	135623.809935287	139351.549801938	142953.699911967
315	SAU	Saudi Arabia	SAU.4_1	Al Jawf	JawfAl Joaf|Al-Jouf|Jowf	NA	Emirate|Mintaqah	Region	NA	SA.JF	191163.899929093	196604.15006727	213058.150085727	217717.050234154	223027.920215353	224696.260012526	264293.170003701	233930.629730977	240318.920048468	232111.86008019	222561.139810694	219693.980212942	232186.280179966	228035.090007804	246126.22998181	240235.38002421	240364.930038443	272889.769944975	267443.179936502	241243.33004619	228145.870003294	238134.850004252	229719.84985787	223631.390207622	224682.119988739	235352.780038968	236740.280065838	237519.429756414	238267.740019761	262383.749808833	272378.759864066	241635.600242717	260776.840000417	249863.429966427	236165.269975673	232750.770039417	240035.939992949	250570.030026428	257114.869894087
316	SAU	Saudi Arabia	SAU.5_1	Al Madinah	Madinah|Al Madinah al Munawwarah|Monwarah|Medina|Médine	NA	Emirate|Mintaqah	Region	NA	SA.MD	402932.219912181	445242.219777156	398930.819868794	449316.519976391	415915.13000156	435738.580106555	513091.869878503	446417.799889645	452033.229947492	472384.679978698	450908.999641215	446126.859916721	530341.910035254	484507.219956864	519905.269923823	476170.319969755	474898.020146929	537176.500121916	548483.800154828	469168.979966672	438777.14008737	468612.179880884	518857.350155445	514796.870310675	481579.540001992	505727.46999911	497298.940062389	494919.909864975	480332.100009881	522706.619841585	542796.649782516	470481.779983968	470836.549989451	472907.39982361	491682.609971166	491985.619808724	522180.800124561	496753.119891223	529716.290217474
317	SAU	Saudi Arabia	SAU.6_1	Al Quassim	Al Gassim|Gasim|Qaseem|Al Qasseem	NA	Emirate|Mintaqah	Region	NA	SA.QS	399932.669911239	453768.949921416	432238.019997852	433331.950104475	441742.169912951	459023.810083009	524404.239958093	463310.490035377	464349.399772167	472242.12995065	453685.940080252	452793.860131636	512699.450026836	512403.18987903	495284.649911534	467827.069967486	461246.270048583	546893.320084209	556874.540181473	511233.63002358	486544.040024258	485402.239907162	512580.799795745	520356.230064556	536871.980078308	556842.780054914	523519.169986859	542032.360010494	547447.040033117	605265.319770718	609102.910041638	568653.410056554	558920.760161731	595216.49987305	521575.070092455	572332.679865746	592995.199941561	597653.560223997	579226.580126867
318	SAU	Saudi Arabia	SAU.7_1	Ar Riyad	Riyad|Riad|Riyadh	NA	Emirate|Mintaqah	Region	NA	SA.RI	1562998.71964886	1598089.52010366	1622522.59960165	1645769.01998508	1662010.79993733	1728159.73953891	1976914.63999202	1744842.33039014	1774600.47987103	1810127.57994944	1665864.49993285	1731799.04997835	1883053.12946434	1843617.95990936	1775347.98025401	1766763.15983934	1727809.57057564	2014549.04945095	2034239.75979464	1861178.13012993	1851466.58922471	1846149.4899602	1907669.05965658	1950723.11966899	1837475.93996653	2014239.74045693	1859878.63017051	1893993.17970823	1875935.3701852	2176160.6904077	2092061.75029576	1937365.29005698	1903398.85967455	2029660.5098686	1864115.23005557	1998650.69034429	1949410.16933501	1805171.64005242	1864018.92025484
319	SAU	Saudi Arabia	SAU.8_1	Ash Sharqiyah	Eastern Province	NA	Emirate|Mintaqah	Region	NA	SA.SH	1265937.01040242	1264771.44970409	1241667.38987393	1272443.31991398	1246437.33980032	1332947.83010345	1383355.39029867	1285123.56024953	1288517.56977102	1306029.3299181	1259258.31993677	1309827.84046417	1327234.36967851	1343996.95988347	1420334.53995252	1348496.68010631	1314290.95015963	1423546.11985043	1405485.74032933	1315096.49010535	1305826.07946282	1296214.0002326	1391697.95006507	1377349.47023193	1406968.51018352	1422118.93976983	1358083.31986703	1438197.73980664	1444953.25003014	1590976.87019533	1488134.64987461	1420192.82032507	1512503.85001687	1435062.79987489	1395776.01021778	1422077.14026026	1474150.18000565	1485065.65930815	1474260.90966938
320	SAU	Saudi Arabia	SAU.9_1	Ha'il	Hail	NA	Emirate|Mintaqah	Region	NA	SA.HA	263554.080010539	298526.799943399	302275.589842834	291083.069815479	293955.31996345	303934.250073543	358076.219836835	306908.499814985	316527.260055758	309658.250026062	302124.589969322	290605.459850814	341085.14991989	337656.049967706	325135.610027082	315597.969854224	308617.810191128	364817.279912585	373256.689930674	339288.520105969	307277.249976229	315948.41992004	331305.500103207	325398.079897502	322993.370031832	333160.540031364	316427.709859516	330881.290091272	330583.129859025	366698.649962055	367597.800126625	333390.44007762	340133.770078363	367598.909901612	317599.909893423	349939.619889153	366499.580182061	358220.779933654	362485.669853568
321	SAU	Saudi Arabia	SAU.10_1	Jizan	Jazan|Qizan	NA	Emirate|Mintaqah	Region	NA	SA.JZ	269148.070020558	266535.479958523	288830.390047425	280858.100046329	276221.28993734	267353.860005956	288177.440014932	262572.560132109	278914.359972641	286918.629992649	277401.880124211	283072.069951879	299237.529965814	300861.909930892	312537.439959794	300295.170133047	291058.879986057	349859.490023876	266500.949935341	288305.219975917	305701.560030647	321972.239779012	319174.650129126	314375.499872945	332528.570100401	308730.289952565	352364.290257083	334926.529855305	339663.660021286	375197.170070479	350705.970033923	297559.790015876	303031.319966959	342836.060020339	354622.619958095	361861.649932114	376738.809702225	341473.35005945	370812.01003553
322	SAU	Saudi Arabia	SAU.11_1	Makkah	La Meca|La Mecca|La Mecque|Makka|Makkah al-Mukarramah|Mecca|Meca|Mecka|Mekka	NA	Emirate|Mintaqah	Region	NA	SA.MK	955530.530425699	985571.020348832	1015821.42987434	1079862.36021475	1008792.44001711	1043018.80011583	1311843.00009031	1028452.28003714	1121305.4798741	1115669.08996567	1031628.31993425	1073039.84983553	1180625.63001167	1169927.23985521	1170316.83003744	1114026.21980195	1081774.74010419	1374504.45970174	1397352.03003569	1146419.40967026	1147282.53994564	1195629.98006745	1194622.55992717	1162712.16983325	1155702.93956208	1213448.18017871	1243517.50043678	1228241.33986247	1219027.15002343	1406913.16005541	1404706.80979701	1174430.72005414	1218862.63028384	1198110.94993612	1219454.14966217	1262941.20006443	1276760.14995007	1201260.3195811	1318559.57989068
323	SAU	Saudi Arabia	SAU.12_1	Najran	NA	NA	Emirate|Mintaqah	Region	NA	SA.NJ	152194.830044758	161212.540047893	165957.320025057	157245.129927777	160523.340021882	162660.890008351	189142.399863739	167667.500012657	178132.789908953	189599.329992123	172030.319896284	190227.33005807	200023.869965628	202805.330045305	185886.660075694	209213.269949697	201206.260032492	219347.199901301	219062.860102147	196597.950006122	211342.190017479	222965.589997794	216559.50000995	222850.429857494	196142.059989834	236495.709939484	225305.529886978	204456.049968539	218953.559861537	256876.31008821	231655.059853785	207707.300000185	217445.440027194	244219.689954057	238811.629996952	241627.390071839	252181.159975845	231066.470062714	226364.700050429
324	SAU	Saudi Arabia	SAU.13_1	Tabuk	Tabouk	NA	Emirate|Mintaqah	Region	NA	SA.TB	150748.959928803	160525.670014452	151254.570000557	160971.949822038	164142.600043835	158969.360132018	188609.789828438	161869.789963543	171782.11999391	168722.240014451	171036.810120078	163679.079994991	179742.179950202	165816.179953642	176982.280119557	171524.130141096	171753.999962043	201434.089931969	195091.410003059	169859.389956655	171533.520102045	181453.099915259	183017.959956126	187520.45002863	190331.339973265	190103.860021928	187330.819944426	196354.989931656	194650.499927491	215501.969984138	214905.97995534	189312.090242805	198580.619936515	198416.57009571	199098.180014584	209795.049843358	211634.360025091	210194.979994807	224228.929949254
325	SYR	Syria	SYR.1_1	Al ?asakah	Al-Haska|Al Hassake|El Haseke|Haseke|Hassakeh|Hazakieh|Hassetché|Al Jezira|Jezireh	NA	Governorate|Muhafazah	Province	NA	SY.HA	21521.730027711	27661.8700146768	26912.7100012526	30917.6100680642	31638.8499632962	29699.6199942362	40470.919958204	32359.8199628964	30916.4099766612	25581.5000259355	19860.720049914	23888.4499536157	20083.2799760178	22348.8999783173	22462.1499757301	22712.649990771	30529.2700315844	29983.1700042505	28177.4400053583	27147.9299380761	24419.4100061078	33886.4999977387	29043.9299610555	27158.4500283375	17633.0099741202	25433.6700310465	16003.7899819147	25600.560009975	22376.8300058078	21085.239987405	24057.4199865069	21309.8099734318	18561.1300225742	21032.9899832085	18876.4700217526	21500.9300004244	24349.8799996227	28411.3799930811	25537.1500080824
326	SYR	Syria	SYR.2_1	Aleppo	Aleppo|Alep|Alepo|Haleb|?alab	NA	Governorate|Muhafazah	Province	NA	SY.HL	9131.46999801137	11484.3400042728	12522.5199933201	10301.0300064534	16768.5100042988	12829.5699936394	17872.0499761775	13542.4299959317	13032.6300054006	9032.95000320673	5475.67999762855	13317.519947499	6050.58999976888	6943.5299945306	5548.06000055559	4480.83000077493	6526.32999950461	7026.43000797369	8095.92000455037	6982.84996938333	4168.12999668159	6634.52999510616	7822.10999602079	5198.92999878526	2250.06999836303	3885.17999874055	2894.69999741204	3523.78000123054	5545.74999949895	5965.37999995053	5916.73999829218	4824.59999275394	5737.08999193087	6686.49000130594	6184.54000050947	5749.91999358684	9149.36999477446	9750.87999150157	10365.2199910283
327	SYR	Syria	SYR.3_1	Ar Raqqah	Al Rakka|Raqqa|Al Rashid|Rashid	NA	Governorate|Muhafazah	Province	NA	SY.RA	8055.30999476463	10511.3599936794	15602.599989634	17392.2200023513	17284.6199927591	9998.01999444328	13156.4899946451	10736.6199958473	10352.0400001928	4439.48000008985	3092.01000220142	7580.94997394085	4192.54000172578	4521.79999944009	3867.49999968521	3626.41999300756	5058.78000304848	3920.86000139266	5193.89999304526	3133.2599969469	3048.91999675333	11347.8400026355	15640.1500074938	8698.0599976778	4901.40999591723	5694.94000256248	1054.57999523729	1622.79000120051	1959.14999991283	3242.22999755107	2203.13999591582	2654.35000256822	3100.0699987188	3788.58999235928	7209.9599880632	7191.76998355985	6306.49999883771	7404.62999610603	4276.04000046849
328	SYR	Syria	SYR.4_1	As Suwayda'	Djebel Druze|Jabal Druze|Jebel Druse|Jebel ed Druz|Al Sueida|Es Sueida|Es Suweida|Soueida|Suwaidaa	NA	Governorate|Muhafazah	Province	NA	SY.SU	4856.31999577768	6549.75999927521	7228.60000175796	7144.43999643251	8043.20999246836	5405.87000063807	5677.09999601915	6316.78999638557	7246.63999467343	6396.79000449181	2796.16999920644	6363.90999363363	3815.68000060506	4357.12999606133	3722.2699971348	4673.4599972181	5384.66999736987	6159.32000091858	4643.21999752335	5114.91999122873	5620.1999987103	5151.05999551713	3523.91999939084	3323.9399965927	2126.72000118904	2759.70000035502	3010.73999579437	3939.31000041403	4707.72999963164	5101.96999138407	5479.0999947302	5127.72999169491	6449.15000040084	5416.12999733537	3425.15999341942	2745.0799966082	2572.63999654353	3113.00999827683	3875.44999425113
329	SYR	Syria	SYR.5_1	Damascus	NA	NA	Governorate|Muhafazah	Province	NA	SY.DI	2642.59000229836	3276.15999406576	4077.18000650406	4167.91000032425	4060.64000630379	3509.79999446869	3787.34999924898	4029.16999828815	4250.63997977972	4098.83000802994	2394.04999893904	3144.89000272751	2344.92000454664	2345.95000338554	2864.30000412464	3321.5399980545	4327.88999420404	4740.41999047995	3988.12998378277	3208.70999991894	2910.75999301672	3250.38999974728	2218.7799910903	1760.40999740362	1590.37999865413	2038.05999919772	2567.23999661207	2925.84999829531	3121.16000467539	3469.26999330521	3240.74999403954	3177.27999174595	3635.56999379396	3499.89000660181	2559.85000389814	1716.63000684977	1778.13999903202	1705.24999910593	2309.49999725819
330	SYR	Syria	SYR.6_1	Dar`a	Dara'a|Dária|Dera`a|Derraa|Hauran	NA	Governorate|Muhafazah	Province	NA	SY.DR	6109.83000037074	8035.78999698535	10337.7199961096	9665.50999618322	4644.09000467323	5731.8299995847	6352.97999416292	6069.49999777228	7145.08999805897	6788.39000046253	2964.92999844626	6597.98999860883	2847.4599963557	3706.87999361753	3528.55999222025	2865.16000083461	3999.36999390461	4055.9399969466	3346.25999694504	3296.89000011422	3705.19999311492	3736.77000293881	3082.32999764755	2782.15000263043	1824.56999711506	2199.53999983147	2037.25000104308	2402.96999949962	2874.56999441795	3268.82999652997	3191.76999532804	2976.85000076145	3863.59000359476	3802.73999882489	2882.76999054477	2463.99999144673	2692.95000261068	3283.28999853134	3591.85999085009
331	SYR	Syria	SYR.7_1	Dayr Az Zawr	Dair-Ezzor|Dayr az Zaur|Deir Al Zour|Deir ez Zor|Der Azzor|Dier Elzour	NA	Governorate|Muhafazah	Province	NA	SY.DY	16387.5800140146	18448.4999969751	21586.2399932686	32953.7000122145	28523.2799963355	17879.9700000193	23850.9999950826	20913.8899841607	22333.7399909198	18310.7799861431	15079.3399867006	16236.4499731958	13911.3999822363	12198.8899767864	11727.3999821283	8531.30000110157	9166.74999208376	9424.45000024326	8165.73996707052	6394.13999132253	5244.04000485316	6243.79000367783	6247.53999569267	5307.03001542017	5161.93001485988	5781.98000038229	3789.50000347942	3332.35998636484	4605.81999145821	2997.83999721892	2558.09999821335	1996.40000005439	2243.1999965068	2635.55999992043	2071.01999993064	2476.93999714404	1508.62999987602	1455.18000292778	1752.60000360012
332	SYR	Syria	SYR.8_1	Hamah	Hama|?am?h	NA	Governorate|Muhafazah	Province	NA	SY.HM	14828.069997102	18128.1399827078	22768.4999932442	24657.3200049829	30519.3499821499	24729.3200044744	25459.3699770384	21007.5900073722	24630.9099972546	22169.8500073031	10649.7699934784	16011.5899571627	13987.399997415	13582.959990412	12232.7399922069	12883.4499950446	17078.5899858121	22617.7399908565	16932.7499842849	15231.8999979049	16753.2600047532	14554.1499982122	13231.2900024652	11923.8299984224	7226.26000310853	8877.14999261312	11473.7499996703	10368.2199991439	12455.5899921916	14820.4499997627	13773.2999942619	13211.7499993518	16367.2299912591	16490.3200007267	10266.7000031024	8051.78000316769	7355.04999415576	9098.21999804676	11068.9399924278
333	SYR	Syria	SYR.9_1	Hims	Hims|Homs	NA	Governorate|Muhafazah	Province	NA	SY.HI	29424.7700105347	36598.8800407797	33163.4400025494	39325.1499543879	41620.5800195523	33674.0800261404	32718.4399804249	29789.1999772862	33667.1800098792	28120.2299719602	19337.3399693966	26522.6799661964	25327.2599894069	38890.6399377733	34013.9099811576	35720.3899868149	41594.2399806399	35484.5300233457	33233.6400234923	34340.5299949292	39129.2800319083	35246.9899995718	30063.9000258148	23624.8099834099	27111.2999862172	31865.8900072463	33395.9299669154	34842.4300187342	36056.309980765	34277.8499529529	35246.7300398145	37721.1799735446	35701.8800043855	41351.2499923632	34105.9100250825	31286.3599872626	52605.0698895901	88272.379983753	105493.279886588
334	SYR	Syria	SYR.10_1	Idlib	Adlib|Edleb|Idleb	NA	Governorate|Muhafazah	Province	NA	SY.ID	2236.52999909408	3635.35999788716	3189.74999378435	3509.13999871165	5217.169991225	4638.68999549374	5355.85999781638	4975.68999236822	5646.74998959154	4157.51999946684	2933.67999381758	3571.91998955607	2447.00999985822	3393.38999574631	2748.52000493184	1148.64999807812	1353.79999598674	1364.03000025265	1254.77000012249	548.769999329001	897.069999739528	1046.23000092059	1819.04000019282	1055.48999979906	355.989999555051	492.929999383166	520.229999855161	546.569999512285	654.050001472235	758.899999154732	723.160000370815	643.779997929931	659.139998385683	749.769999355078	607.140000766143	628.559998519719	824.669999957085	992.030001983047	1049.67999926209
335	SYR	Syria	SYR.11_1	Lattakia	Latakia|Al Ladhiqiyah|El Ladhiqiya|Lattakia|Lattakieh|Lattikia|Lattaquie	NA	Governorate|Muhafazah	Province	NA	SY.LA	20770.9099966381	22570.0900003761	23460.5299837291	26726.1099608913	28551.1400206164	24761.3299988899	24952.0699910522	27300.5799968541	25723.7000212669	21439.3300003037	11549.6699845605	13328.409983784	11741.2699798867	12846.7599920034	11828.0699997172	14357.4800043069	17102.3199959062	17844.2899996955	16188.8800063506	13997.7700042445	14671.0199861713	19274.6400038674	14561.5499803573	12724.1199978292	9998.50999069028	12949.2599954084	15696.9900053758	16293.6099982932	15988.8099898528	13713.4999895338	14561.8200039472	15033.5999897737	18787.0200109072	18777.8499922678	14034.0399929266	10532.9099986665	8502.49999850988	9669.66999411583	9843.17999482155
336	SYR	Syria	SYR.12_1	Quneitra	Al Qunatirah|Al Qunaytirah|Al Quneitera|El Quneitra|El Kenitra|Kunaitra|Kuneitra|Qunaytira	NA	Governorate|Muhafazah	Province	NA	SY.QU	1355.17999829724	1391.67999922484	1514.85999811813	898.260000929236	1580.52000151575	1283.29999890924	1262.92999923974	1306.31999907643	1424.08999896049	1115.42999932915	458.799998572096	717.290001571178	211.289999715984	355.630000218749	564.190000072122	589.120000213385	733.20999860391	675.10000118427	570.529998525977	782.26000011526	546.50999930501	597.770000196993	583.079999703914	507.510000217706	389.840000022203	476.97999919951	178.639999784529	593.350000470877	572.949999958277	486.100001756102	699.930000204593	594.620000764728	702.469999805093	821.589999631047	590.659998975694	377.769999504089	349.020000860095	579.56999771297	653.160000562668
337	SYR	Syria	SYR.13_1	Rif Dimashq	Damas Campagne|Damascus Countryside|Damascus Rural	NA	Governorate|Muhafazah	Province	NA	SY.RD	43689.0500291642	51651.089979358	63685.0799611546	65182.4700011387	60969.4100314155	47758.7999889553	56970.109983854	54302.9100002423	66186.0699722171	58933.4299790263	29835.4099799693	44312.4299868196	32755.8300142922	34854.1000042334	38763.9999852404	40479.6299912371	56571.6899846718	65350.320001008	49379.7499736324	49776.3300004862	50445.859995164	51327.1799946018	38736.840016596	31599.2799997795	27338.3199908957	31886.659998294	36453.510009421	42194.0699856989	46647.6500062644	53222.7600202858	50960.3800004385	49828.6200070996	59075.909993276	55741.619989574	40064.0599958748	29676.9699937254	28508.2599855065	29274.9799946547	34534.1300076246
338	SYR	Syria	SYR.14_1	Tartus	Tartaus|Tartous	NA	Governorate|Muhafazah	Province	NA	SY.TA	15276.9600025825	15425.7699975967	16571.6999991834	17906.569990471	19615.0800072551	16714.4999916647	16475.1299920306	16024.9399888068	17666.1599989384	16150.6999947876	8607.07999471761	12801.1599847674	10821.7999770716	9926.61999095231	9531.29998327792	10021.9600024149	11836.4799870029	12257.0599813107	9892.97999447584	9594.25000299141	10827.5100095496	10529.2499874644	11764.5399958491	11266.0299913511	9991.96000467241	12135.2400166616	10958.1799927838	9704.77000987157	9680.1599945873	11245.9799997844	9199.36000991613	8864.53999625146	11983.8600013219	12369.7499872595	8926.59999942966	7219.3299889639	6127.79999551177	7763.90998780727	7032.72998900712
339	TJK	Tajikistan	TJK.1_1	Dushanbe	NA	NA	Viloyat	Region	NA	TJ.RR	14058.2000243366	25781.9799978733	15695.9199766517	12552.3099776506	14824.3399792314	13984.6899923682	13537.9999831915	14274.0900061131	15960.7899942398	13691.3900385499	10961.7999947816	13129.7299747467	13541.1199890375	11844.3200021386	13191.6699831486	16649.6499671936	13906.9799995422	15028.9300034046	14426.7699743509	15633.680036068	16254.0100038052	14173.6800128818	13755.6199776232	15056.6399890184	13122.2999926209	12970.8600084186	15598.1499809623	15074.2500209212	14026.6399832964	14043.4800159335	14213.8000042439	14399.4000278711	15553.6700033545	13866.9000022411	15645.5800188184	13655.3999934494	13596.5500276089	17156.4400010109	14358.3499902487
340	TJK	Tajikistan	TJK.2_1	Gorno-Badakhshan	Badakhshoni Kuni|Autonomes Gebiet der Berg-Badachschanen|Gorno-Badahshanskaya avtonomnaya oblast'|Go	NA	Viloiati Mukhtori|Viloyati Avtonomii	Region	NA	TJ.BK	703.309999577701	616.009999528527	581.150000110269	455.24999983795	594.259998947382	480.929999094456	555.950000621378	763.299999073148	682.11000122875	629.349999904633	434.299999354407	1171.05999732018	1159.29999938607	728.13999986276	542.269999120384	497.999999606982	599.369999239221	421.690000301227	475.629998298362	576.609997680411	580.779999673367	602.610001213849	718.100000314415	624.639999888837	1076.44000037946	945.019998671487	675.680001487955	495.870000591502	617.869999343529	561.350000724196	571.069999547675	634.039999345317	769.22999997437	873.250000327826	776.230000607669	1086.97999976575	1134.66999919713	1287.57000100613	1105.8299985081
341	TJK	Tajikistan	TJK.3_1	Khatlon	Hationskaya oblast'|Hatlonskaja oblast'	NA	Viloyat	Region	NA	TJ.KL	8974.25000682846	11448.449998688	13595.5899916627	19929.1599862482	31859.6999845821	30101.8399885725	32706.2699750345	37013.2599674761	35930.3799808025	17276.2799836844	4046.16999046877	16271.7599481046	10673.8399960287	10331.7800007164	25619.5499984231	27374.559986094	26811.2099796236	24958.4399980791	23327.8499910627	26827.789998427	30346.2299755402	12922.3999997284	10407.2699925397	9797.88000244461	7320.65998813882	8541.41000031121	27497.5899885092	25247.0499874428	30433.1899848394	28302.2399930917	26706.5399927404	28027.3099981565	29301.229970932	25804.3199802786	12202.5500156265	12195.8100042064	18568.4299737215	27170.1199811697	27354.3499622494
342	TJK	Tajikistan	TJK.4_1	Leninabad	Sogd|Hod?ent|Khodzhent|Khujand|Leninabadskaya oblast'|Leninobod|Sogdiyskaya oblast'|Sogdskaja oblast	NA	Viloyat	Region	NA	TJ.LE	8236.23999699205	11343.6699963212	9807.02999745868	14741.490001535	21437.9299998023	18305.1100068651	20059.6899889465	23544.8999887109	23481.5199809968	9164.75999714062	5187.88999662362	14380.8899612427	11315.2599972934	10058.2999949884	22054.4300012663	19656.5199891888	17327.5499977395	15276.810001608	15466.3899956923	19507.0699896831	20617.7700030468	16343.7699989658	9401.48000218719	8466.54999733716	6647.23000217974	9245.29000259191	19311.8799908943	19304.5899965074	19495.0999828726	16558.8499977719	16526.8400007449	19504.1400005482	21380.9599957988	22416.5799879283	13045.3099920489	14831.0599926785	17383.1799677461	23936.0899752378	18386.5199820399
343	TJK	Tajikistan	TJK.5_1	Tadzhikistan Territories	NA	NA	Viloyat	Region	NA	TJ.RR	9750.32000048645	15193.2099904492	9528.88999923319	12649.6399903987	23187.7999973595	20824.9799967818	23408.9800069034	26922.4299851805	25204.2600037307	12204.0099953599	5596.2199878227	13860.7799695134	10907.7500019372	14331.2999981083	17558.5600000396	21530.4899898749	19866.9899904039	19751.9999997988	20988.3000069205	22903.7799948305	23372.459998589	12044.2099993713	9927.40000673383	9901.74000824429	7442.70998972468	8693.69999553636	23335.1199706122	22485.139994001	24993.499977719	25153.5599875413	24375.0299895946	25149.1400040481	25500.0199901052	21714.2399877831	12063.899999585	13659.2799966186	17974.5699809194	26069.9399861693	21469.0599643588
344	TKM	Turkmenistan	TKM.1_1	Ahal	Akhal|Ashkhabad|Ashkhabadskaya Oblast	NA	Welayat|Velayat	Province	NA	TM.AL	111976.600008115	183077.990044236	148279.349990511	129749.090036027	156084.250013981	129994.310007766	132522.949825374	153669.059995145	166027.130103104	150813.730050951	108178.149980562	157903.819880784	115834.28006028	99150.9999541417	141914.460060544	157232.51001006	159860.899956731	142990.829926178	141426.949976785	155106.440127127	171351.799823936	158825.080004372	143801.989952043	157165.349942902	147072.959924392	167109.809970411	173554.039949007	160077.780091045	172732.589969436	154687.230010686	154585.070039995	165695.069943076	164609.150081936	186594.38003543	179311.109973904	138217.549938887	156041.439966232	171517.740020692	159855.720052183
345	TKM	Turkmenistan	TKM.2_1	A?gabat	Ashgabat	NA	Ashkhabad	Independent City	NA	TM.AB	45407.3599147797	77747.4301271439	69539.4700341225	57567.1000313759	71195.0599689484	67755.200129509	69115.7400603294	75342.699901104	73962.5200204849	63192.8400349617	39375.3700165749	65108.8698692322	51386.7999515533	34328.9799766541	61836.0899553299	73879.4801235199	77282.9500393867	73169.1900248528	75438.4599528313	76767.27998209	79543.8400716782	72613.5499377251	74348.7200098038	85974.8899488449	71597.8500711918	84434.8900818825	84068.809887886	73297.2599573135	72880.070002079	76043.5700421333	77870.659971714	82391.7199926376	76400.6099805832	84190.4799852371	88489.6198272705	63266.86003685	69186.5701026917	84069.2099137306	74836.9100704193
346	TKM	Turkmenistan	TKM.3_1	Balkan	Krasnovodsk, Krasnovodskaya Oblast	NA	Welayat|Velayat	Province	NA	TM.BA	168914.63991978	154541.819953702	178084.289950397	170667.159907114	173526.559945757	173637.640033403	137352.919947907	148126.000066206	177572.710051805	165603.730114497	130210.800056009	127013.129925311	121417.790099043	156736.04986392	142272.600078985	132873.109915938	155112.169991978	142812.54000962	145614.839913625	130157.300033243	156310.079992188	139463.119921906	134279.379966438	130470.970042743	105357.219965432	121315.469980009	121898.279988747	132804.649994969	142030.210004678	148983.900035653	146740.029977296	137060.150028715	126033.549942505	131923.459903561	110097.739983724	112836.449960873	153110.399949417	138956.559974506	148712.050065711
347	TKM	Turkmenistan	TKM.4_1	Chardzhou	Lebap|Chardzhouskaya Oblast	NA	Welayat|Velayat	Province	NA	TM.LE	91661.4800379537	89201.8900543302	77301.8600008879	86396.4499317836	98260.7700140905	78453.0900198743	82099.4600148499	97720.0500253737	103994.649979651	90563.5200449191	65861.2399403304	96826.580060184	90363.5400523394	62188.969976116	81480.3899975643	85889.7399508543	91825.8700047843	76084.2800055947	77378.7200586926	94218.2000179552	97427.2900211047	88381.5299696308	85080.8199586421	91969.9100263193	81097.9299583789	71983.1199192647	87695.119929079	79471.9699468166	88015.1599702965	77931.4999917988	79342.4300073888	84509.3999828137	89643.1500107478	97992.8800075501	89220.6999923121	78864.2499388233	83474.0099092275	84129.239887014	81460.8599644005
348	TKM	Turkmenistan	TKM.5_1	Mary	Maruy|Marysk|Maryyskaya Oblast	NA	Welayat|Velayat	Province	NA	TM.MA	78022.680010736	154586.66002547	126824.749991104	115721.700019225	143776.579968579	98905.6900388077	109195.609935392	133827.579999074	154517.989994675	112544.489975892	109011.190053891	141409.099958062	93138.9199912101	89938.540007025	114936.400034014	133505.599922515	129800.529964421	101776.520023158	87521.8800128512	115703.289952651	137077.390020739	130291.689983992	112898.720050983	123957.699957177	119735.879961206	84226.6500276513	117932.11991027	107829.569986207	117311.75001031	99331.5799843501	90338.9800299406	109450.859988302	118774.249960219	137425.730003491	122773.209939213	117553.609947301	110591.57997635	117952.599922568	110258.170006439
349	TKM	Turkmenistan	TKM.6_1	Tashauz	Dashoguz|Dashhowuz|Dashkhovuz|Tashauzskaya Oblast	NA	Welayat|Velayat	Province	NA	TM.DA	66135.3300291151	71541.3599437922	54214.0599640999	44168.550007727	57476.799986396	57372.4499801658	46490.7799350135	61693.8299737275	69980.629936263	61199.0499795228	54658.0100001991	70168.4700054526	56253.7099639326	56218.9999775589	51079.7099919617	49555.9699897692	52188.3100108746	49955.3899883926	41472.0100076143	54853.3799981326	59662.1499747206	54835.1800285541	56268.8099555075	42722.9000174422	34249.3799925055	54422.7499960531	54248.7699332777	54904.979975367	53435.8999669384	48827.8199898154	40880.0299680792	49806.6500077136	51696.339976687	59500.2599370331	53546.3100039922	42498.4799778461	46028.9999764115	60798.3899513185	53174.7899604589
350	TUR	Turkey	TUR.1_1	Adana	Seyhan	NA	Il	Province	NA	TR.AA	89240.4300251603	96733.2399364002	89150.7300509866	87031.8300000373	92532.8199362401	87175.5999041609	86022.0900121089	83245.0499555394	86467.379967127	95568.8699460533	86631.7299919855	103900.989938676	99411.8699878082	104954.590061462	95053.0699688587	96330.4199913815	94371.51994472	86070.610009294	91787.9100050163	80486.3899743706	87688.8999854662	93454.1900276951	105641.299994648	99765.2400216348	83732.0400547739	95307.2499599308	93936.5699743945	97140.0600224715	92478.1900149658	91416.1899591144	92060.8199803028	86889.6700589024	98028.0100529436	102617.009910464	103644.60996446	100764.900017485	111370.479889452	111062.910012096	110008.390038401
351	TUR	Turkey	TUR.2_1	Adiyaman	Ad?yaman	NA	Il	Province	NA	TR.AD	21317.9699993301	25753.5900205299	22720.6099872701	24388.9999716412	27434.6199716479	27402.5300104376	33260.7200027034	30526.990023911	29255.1000060067	25739.6399979219	22882.8900147341	29697.2199829221	29212.5600180551	27111.2000211477	24374.3899843395	23554.9899964705	23735.8800247777	24065.349986529	30099.2099924646	28989.9300330579	25999.619992312	26596.3100092858	28750.5599740893	25120.3700015992	22187.2699854877	25135.2899765857	23562.0899678506	23711.4499872252	27278.3599889483	26069.3400140181	28285.0399695821	27882.3400039114	28395.7099920977	28775.6100074276	26609.9999714755	25455.4499684125	30826.3000197113	31408.0699916184	29488.0599781126
352	TUR	Turkey	TUR.3_1	Afyon	Afyonkarahisar	NA	Il	Province	NA	TR.AF	35353.930000687	50731.7199729271	45145.2200287636	45864.5899947211	49405.8899919465	46001.8999676816	51746.1399992313	54127.0299630761	46238.059997499	50549.3600063175	39023.0599718802	60632.8600051999	63650.1799941882	70369.5199581459	49518.4699878898	50120.6800132003	53417.4900070596	44136.7399933562	52460.339971507	46988.1599891484	52442.9500089735	53756.1800066717	58871.4700091258	51120.2399905007	46577.3199785911	50576.4399872757	52813.1900117956	50785.8400206566	54807.9799859226	52061.8199542984	53325.2399958912	51142.169995619	56046.2500007432	59134.6900110282	60932.2699828632	69419.0699340887	117298.92993699	76284.0699347258	66747.7000234872
353	TUR	Turkey	TUR.4_1	Agri	A?ri|Karaköse	NA	Il	Province	NA	TR.AG	30538.4200103655	26118.6899875104	14018.8099908363	13821.400001131	17027.4499673713	15702.3000107072	18794.8399847243	20704.1499978006	21253.0200115815	18371.2899869122	18290.0999950599	33802.0599655211	40366.9699580967	42216.3099953979	28078.9999937825	16299.4699935596	17752.8800064083	18421.1900000423	22921.1100042798	23391.4099863097	24403.3500136975	20790.3900032025	26468.3800153881	53220.0799893197	67348.6799233258	64698.9100363404	24101.6399895828	20292.219988713	26656.3699906264	22722.0399804413	23861.0699946377	26825.0299743693	28057.919989001	29292.8899864964	39067.3800296187	61250.4499813765	72497.140034169	69036.1899649203	35217.1899634302
354	TUR	Turkey	TUR.5_1	Aksaray	NA	NA	Il	Province	NA	TR.AK	15118.0300108865	19834.7100062892	16704.6600012407	17466.6800076775	18819.3999941349	17428.9799816068	19715.5899899174	20896.8799895942	18392.7699877024	19346.8499763086	13575.5999893099	24630.9799945951	18905.4699959382	32515.5899769515	19764.7900038976	18143.1800131127	19064.8499927726	15586.6099932082	18768.8799960967	17465.8999962881	19764.4499982707	18754.0599936768	23064.1900165826	18559.2399949823	17401.9400007632	19910.8799859434	18536.2899935059	18612.4199885279	20745.7800213769	18708.0100021828	20141.5699926727	21405.7499972638	23155.8400056772	23460.7299909294	24246.1299901046	25656.3899730146	44969.3299801946	30829.9099914134	26024.7099977285
355	TUR	Turkey	TUR.6_1	Amasya	NA	NA	Il	Province	NA	TR.AM	18313.1900136899	21664.430010356	20060.9000063464	18908.0700044613	20285.4799819831	19230.4500135109	20835.9399977997	22647.6099812314	22152.4199895076	22003.4599868916	16334.6299863011	26939.8799890578	25130.9299951717	32709.7600104511	22768.470003644	23309.5199734103	21275.4100059904	19728.9999973774	21828.7199895438	21922.6299929824	22361.5499922801	21021.859997509	24995.9400190786	23323.7200056296	22550.0399687719	23990.6500190645	24041.6100144889	25601.060006801	26545.6300057173	22054.4100108817	24265.1299879812	25998.1800134461	27531.6399771832	27152.6199884824	26874.8599770628	31662.3899527267	33373.9399604648	34746.0199412704	33442.6799949706
356	TUR	Turkey	TUR.7_1	Ankara	Ancara|Angora	NA	Il	Province	NA	TR.AN	193960.339896537	281093.579869337	284900.069949063	270736.409914441	266182.239996444	273422.259885279	279603.59977624	279340.110034019	269088.770041274	280822.699924629	246938.579903461	297554.640130609	293884.38000904	394889.970029745	273534.009971235	311013.049767217	293293.390023289	279018.470032236	300146.580040276	276913.440081412	293882.40990342	284152.959885729	315684.039899763	283525.48990429	259588.54996703	314401.890037464	298039.30003432	309668.539806772	309878.0098824	304981.83988888	308283.070181007	298744.769823469	314491.029935991	308434.969957359	318367.979948422	352538.249910634	449005.799934387	346584.450227946	352601.949683368
357	TUR	Turkey	TUR.8_1	Antalya	Adalia|Anatolia	NA	Il	Province	NA	TR.AL	116330.749947879	132709.719994936	125805.889974011	126655.479949011	134916.269937016	134273.129980559	137872.549970677	133564.499989606	133699.430068612	138542.460038383	128982.110078182	146429.609999359	122605.859976918	133447.940018199	135726.589997392	140867.469993416	144696.369919717	140416.100048559	146772.559971727	135756.510003028	138949.990049636	140036.170046313	154799.920017146	150231.789959829	123915.890008098	138033.890005754	133300.500025662	146072.909907198	155144.079938736	150487.769965414	159237.500012321	148153.540014476	158102.979944417	164379.500051502	158232.519941958	160562.620010491	169772.919893399	163724.209932923	169961.589927495
358	TUR	Turkey	TUR.9_1	Ardahan	NA	NA	Il	Province	NA	TR.AR	14801.6400264502	16476.8099933565	6634.81000575423	4246.39999809302	4852.49999572523	4264.21999667026	5488.50999507494	5810.11999798566	5731.89999773726	5924.20000866987	8217.49999755621	20166.3099840581	19547.520001635	20497.0400012732	9089.30000313558	6659.13999504037	5171.44000220113	4060.89999246225	5333.04999772087	5237.32000429556	6289.60000190139	5584.3399963323	12131.5500112623	21308.5999729708	22104.4100218415	25868.319997564	8681.64000166953	6703.94000085257	8144.39999058098	7461.05000109226	7724.98001292534	8456.73999905586	8999.81999633275	9692.46000893414	20313.2900135033	38339.8700460494	37690.8699489534	36495.4699968994	17392.1700051427
359	TUR	Turkey	TUR.10_1	Artvin	Çoruh	NA	Il	Province	NA	TR.AV	15537.7499880865	13542.2099883296	10778.1099889856	9119.0499952808	10540.959993057	9777.80999347009	10963.4199928325	11349.0399957225	10004.5299998634	11451.2800024413	7434.21999941021	18976.0599731505	15643.0700021312	15017.1199966371	9892.70999996737	10797.1399897374	9566.48000389338	7607.35000354424	8475.71000594832	9767.98999778926	10252.189990893	9513.55999766849	12084.6300040483	14706.4899816606	21006.910018336	16634.779998038	11201.5499801878	11485.6300044041	11934.5299889054	10006.2400009874	9662.0700030569	9697.40000750124	10674.9500002768	11992.5799971558	14001.5699864812	24949.2300009876	22062.1699835658	24947.2499787211	16139.9699750692
360	TUR	Turkey	TUR.11_1	Aydin	Ayd?n	NA	Il	Province	NA	TR.AY	48896.179989472	55731.0599538274	53138.9499692861	54280.8199930973	59244.0299858898	57668.5700250249	61529.2599980272	62363.1900302768	58890.3200339377	58657.3799758479	54916.0600088462	62951.5499948859	56428.1100029498	63264.5299788415	58488.6999867894	61649.5999471433	61563.7200096864	57395.7500109691	63022.6399353463	59402.480026966	58444.4899836127	56980.0199462213	65015.0399690419	60145.7300031185	53143.0800502058	61291.8199652471	57557.0400150288	59089.1000038628	62876.6200376302	64465.4500007983	64829.0800465513	61153.6799866538	64529.1200312022	66429.5299357474	62565.2399372533	65552.0499607697	71437.8099992871	68515.0699477792	71488.8099851906
361	TUR	Turkey	TUR.12_1	Balikesir	Bal?kesir|Balikisri	NA	Il	Province	NA	TR.BK	51229.4000051767	67719.4800270665	63053.0899595227	63827.3600008637	74278.6799759213	67869.1500027552	72699.0700171757	77200.119983077	69168.0600008573	68856.3199790716	56794.7299678177	82232.8399247825	74494.8999530599	78302.8499733005	70549.8999329098	75278.4499547184	74971.5200169366	68883.4499813821	80368.2400048692	77570.5399724543	75532.5199615825	70099.2900368087	84183.6799923144	76891.5700129047	71311.5099988692	82676.1200004537	76292.0300149675	80148.580078356	79660.3499280494	77441.7899807375	81838.4800110236	80432.1699974537	82590.8000230715	82665.7300156225	79043.9300315138	82300.3000178374	105983.389948219	89849.5399573445	98748.189904809
362	TUR	Turkey	TUR.13_1	Bart?n	NA	NA	Il	Province	NA	TR.BR	10462.8699901681	14111.240007937	12905.2699882407	12938.4700124301	15051.599984033	12212.4999897834	12840.5799886789	14420.0499897748	12833.1799877211	13457.4200120252	11028.1999801584	17327.1499903202	17093.4500079453	21331.1199972332	14076.6299894881	14323.4599952623	14211.1800016873	11566.5800018627	12851.7999945097	14104.0999912098	13361.3899979051	12701.1300017536	15132.5399957597	14813.3299967106	16773.2999992222	15850.1799785197	14673.0499991011	15898.5499824993	16088.6500049848	14249.649996575	13803.6299875639	14427.2699942794	14989.6200094726	14607.5499841385	15123.6899985224	18802.2999956254	24590.7800010145	23223.4100084603	19686.7199959755
363	TUR	Turkey	TUR.14_1	Batman	NA	NA	Il	Province	NA	TR.BM	14158.5800128412	18335.2900198661	17427.6099751759	19661.4099978562	22266.1900085211	19474.2400122415	23893.9600111097	23080.6700094342	23928.3999790922	20932.5299795866	13884.0900050756	19331.4099817574	15110.1800018139	18341.9400152341	16483.8300157301	17617.1599940937	21043.7199753728	19161.6499803662	21455.2100183498	21767.0999804325	23786.8000012543	23453.5200030729	22968.7299932539	20024.5099808797	16224.5799892973	17992.4699854832	22397.6999813728	23365.7699864544	29342.2199899629	27411.4200184587	28207.1599598881	29567.5800273605	33126.969939366	35425.9400244281	24392.7499977443	20183.2299958766	27167.4399915636	35112.6399638951	29062.1499447972
364	TUR	Turkey	TUR.15_1	Bayburt	NA	NA	Il	Province	NA	TR.BB	12249.6500138938	10475.7900092751	5706.86999729276	5318.5500010848	6005.78000290878	6004.01000931859	6633.19999141619	7544.76999399066	7025.42000029236	6606.37000412121	5175.23000516742	12563.8999853432	15756.9500067681	12359.6900116503	7116.05999543332	5701.0000059586	6474.60999538377	6114.41999002546	7003.6600002367	6642.36997691914	7048.30998942629	6292.86000555567	7679.64999906719	18110.8499875516	19072.9500056058	23552.5699635148	8757.34998095036	6477.51999431476	8323.75998227671	6763.63001281023	8294.44999009371	8244.00000324287	8294.47999834083	8808.41001836956	10188.5599921122	25555.920009613	25285.1299957931	26421.3100292087	11639.0099805892
365	TUR	Turkey	TUR.16_1	Bilecik	NA	NA	Il	Province	NA	TR.BC	13615.360009212	17477.8400058672	16427.4499958269	17280.9499913938	19343.589984104	16792.6600001957	17809.9799807761	18577.2900004834	16203.9899978023	16685.0099999122	10331.4999970552	22227.9599999189	29292.3099777251	24574.4799779132	17518.7399957459	17715.4399698209	18467.4999769051	16047.6899923421	18568.9699960761	17636.8899869826	17674.069996126	16561.1300008055	20899.9099618047	19906.4500030875	16554.2300024889	22031.260005977	20318.3200119343	20678.7400079742	19870.1499616299	19591.1100094579	19608.709991524	19377.349976141	19827.8799945042	20269.4400335476	21550.6599679403	22820.1199848428	36438.8799878806	26073.0700032711	24847.2100244462
366	TUR	Turkey	TUR.17_1	Bingöl	Çapakçur	NA	Il	Province	NA	TR.BG	14322.4399933256	12543.8099957705	7215.85000022687	8039.44998577237	10198.3599901665	8594.84000199847	11251.0799989756	11480.1599989757	11971.6400003508	10135.1299858764	10132.0299986042	15204.8799855411	18900.6899885312	15842.1599946469	11313.9199935161	8824.14000860974	8927.71999727562	8146.79999028519	9710.7899957113	10393.9300025608	10555.3299997617	9097.23999242485	11920.5099853128	11813.5999957547	24863.1799779683	23964.4999796376	9911.17000608891	9144.20001026988	11587.6599945445	9034.85998889431	9653.71998260543	11224.2700084075	11457.8900093567	12099.5699994043	12374.0499939751	21322.5599935949	28844.1599953771	25387.5499592125	14308.7099878639
367	TUR	Turkey	TUR.18_1	Bitlis	NA	NA	Il	Province	NA	TR.BT	20501.549991101	18956.5199857429	11807.9499926716	9579.20999694057	10715.4099919647	11893.5500027817	14609.0600160025	14609.5400009155	14665.7200184911	14472.7300045565	12878.8099904601	27024.4599922895	25874.2499998324	29282.530013293	14810.9699998517	11573.1700031292	13586.1499869041	12462.0600027498	14882.190011872	15437.210003715	16441.0900160894	13831.1100071929	16465.3900051862	28138.3900241461	39274.6199687235	34249.4399642199	15216.3100001942	13892.7899951227	15078.1199971214	14286.7400065139	15340.4699964151	18015.8999847937	20569.1599709466	21576.3099903241	20121.1900084037	41898.6499911174	52048.5499685556	47288.3299546242	30557.230013594
368	TUR	Turkey	TUR.19_1	Bolu	NA	NA	Il	Province	NA	TR.BL	18391.8799932189	22741.2600010931	18325.4700115975	18154.220002098	19805.2699981295	18523.0499883555	20098.0799738038	21637.389991954	17816.4999931213	18537.7800220922	12848.7899982836	30542.1699858308	39204.0200046562	41047.5799947083	19852.1200130973	20203.5199854951	18771.1799909025	16003.1900041029	20099.859993251	18391.720006695	18417.2900029235	16802.5200042129	20262.1599917114	27873.8999946434	23689.0500079617	23697.9299798775	19872.190016672	21236.4999981113	22266.4900059421	20304.9399866108	20896.7300061043	20608.3400077634	21329.7300015427	21946.3299922533	22324.3299805783	43703.619992137	47396.5400213897	31868.1199573576	26744.0399957001
369	TUR	Turkey	TUR.20_1	Burdur	NA	NA	Il	Province	NA	TR.BD	14977.6300232485	18815.9000118058	17596.03999741	18494.379999999	19416.5499989465	17978.5100012776	19800.0500057079	19803.4799918458	19053.0999829695	20388.5799934343	16736.3700067848	24412.8100074828	19115.7699788399	24619.2700038515	20531.4800077602	21030.3200138975	21650.6900039837	19302.2299769241	22055.8699810691	18834.649990648	20863.2499920353	21124.099981403	24877.6600002125	23218.2399868909	17957.9300049171	20062.7499767542	20517.9099785145	22593.7999883499	22741.2199792489	21962.8800025824	21828.4099960066	21090.4899847396	22665.8899918795	25035.760032177	24542.8100002334	28752.8700129464	30913.4799780548	24776.4699923545	27178.7600175887
370	TUR	Turkey	TUR.21_1	Bursa	Burssa|Brusa|Brussa|Brousse	NA	Il	Province	NA	TR.BU	93402.7000075039	117239.670043111	119746.390020866	112522.80992035	125625.409963718	115256.030003102	122817.429988319	123740.140001111	114401.789942719	117025.949893083	97535.390009217	130333.279888332	134656.779948726	134006.130000075	125617.750035807	129794.949987998	127278.23991009	119019.799955551	129333.270044588	124372.65995284	118964.239965344	110692.860002398	134387.019966975	132893.959980214	126268.509971995	137340.099952515	131970.839976212	138739.940018745	137849.269976465	137024.540032618	136053.349902887	129563.010003803	133358.310015844	131366.709978845	130629.949997799	132684.77997735	170918.790032044	147034.499946177	155364.019926235
371	TUR	Turkey	TUR.22_1	Çanakkale	NA	NA	Il	Province	NA	TR.CK	22354.1299906168	28267.869983919	26810.7799856104	27177.9399800487	31555.6900026724	28354.1799665336	30008.1599948853	33524.9300041795	30267.7299623471	29447.4299920127	23292.5699936487	40136.6799933016	31855.32000212	32248.7000164036	30907.9199695326	30902.5999938715	31200.3500086125	27923.7700086683	32849.4999897815	33099.5599892214	32574.6599842813	28752.8800141029	37107.5400042385	33254.3800279386	29273.2499808613	36885.1599650458	34354.5700201914	34290.1799795497	35735.0400019102	32377.2499714456	34363.6200019401	35282.0599928368	36601.3399740793	36233.4099885821	35868.9899541102	38570.0499882866	48415.9400474429	41489.3099441491	45855.1400314122
372	TUR	Turkey	TUR.23_1	Çankiri	Çank?r?|Changra	NA	Il	Province	NA	TR.CI	11789.4400078934	14378.080000028	13136.5600315612	13151.1099975482	15156.6999936327	12832.05999415	13579.0199884288	16020.4999769032	14666.9199956022	14347.7800044846	10632.6500021648	22401.7799901068	32493.3400218673	29555.6499945521	13669.3300084285	15077.6299880352	13174.9399869181	10352.1200075559	13773.960014347	13340.7500024941	14593.9099938534	13852.1299897246	17716.9499884322	22788.4299842995	21730.8000060935	17467.460020354	14223.3799708821	15373.3500126731	16021.0100040697	13193.1399913467	15046.3499815464	15827.0600090064	17387.0399891306	18327.7199923601	18696.6999869477	35687.9100000411	52045.1100132465	33046.869975239	22629.1099905074
373	TUR	Turkey	TUR.24_1	Çorum	NA	NA	Il	Province	NA	TR.CM	22792.8299902286	29355.3300016169	28043.4199727438	27422.3000051603	29532.4600031599	28600.1699712984	30967.1999603324	33805.9499949515	31992.9599906318	31855.8699882738	22848.4999846593	40713.1600126922	36890.5399777014	50969.8500005826	27676.5099814944	31816.0500223339	30470.8199706972	25592.6399750542	30875.6299539506	30536.3299882282	31117.2299977541	28788.059961034	35730.2700021788	32377.0200063772	33524.6099880133	33911.0300154276	32368.8499884717	32584.5199890062	35698.3899906501	29846.6899421941	33463.5100665372	35299.6800034493	36835.899978878	36909.9299915638	39036.9899414442	47321.1500050202	60219.5100118667	50496.2899533361	46988.0799616873
374	TUR	Turkey	TUR.25_1	Denizli	NA	NA	Il	Province	NA	TR.DN	57477.4600224681	70518.8099222928	64178.3799662795	69035.9900204707	71305.8600219376	64550.7200127393	71844.5600172356	72865.2800076008	67163.6499868184	69363.2100017257	62216.6700776685	78372.2300058007	68006.349988658	80380.5499695539	73915.0999715887	78171.5900791641	75519.4299835674	64220.9099591821	73426.2900227029	66705.3399736602	70986.1500409693	71116.850057058	79229.4599604607	76998.2500168066	63362.9799544457	70227.8599773981	70252.339969838	74185.6999918446	76356.9199869689	72779.61004919	72802.0600368828	68817.9299533442	72733.6600625273	74117.469942838	73446.8599991854	78091.1499686986	93444.2900693119	80453.6999350041	85390.0099576414
375	TUR	Turkey	TUR.26_1	Diyarbakir	Diyarbak?r	NA	Il	Province	NA	TR.DY	39184.5199939515	46902.00000434	44664.3400055673	55713.3999764957	62015.779971607	54283.1499881484	72459.5999696516	66052.7399951294	72325.9399437457	61734.6799818203	47666.1699817702	61079.7999335229	48689.1599847637	54316.1500262357	52440.0700220615	51400.8499744982	63686.8999492563	59829.9400006905	75466.1599960029	68210.3499462157	74175.3799709734	68332.5699784998	66480.909963876	57480.6500220113	54210.5599755868	56016.2699721269	60569.7099834234	62348.799985854	81896.2199426815	75766.3899315838	76592.7699589059	79960.7799992859	87250.8800191451	85649.4299537092	65051.760025762	56839.6199974343	66896.9399672747	91176.3599060774	73514.5899440348
376	TUR	Turkey	TUR.27_1	Düzce	NA	NA	Il	Province	NA	TR.DU	16058.7099985126	21823.4399688914	21646.5300072171	18993.8099801261	21465.9900051393	19935.7200029083	20683.3199986741	21898.9400210828	19894.309990555	21423.3399828784	12139.5600064024	23842.0300065577	32236.6099951714	29301.1699983776	21301.239986157	23599.0200194623	22320.7399762198	18675.9399872925	21777.5600020438	21515.8800121769	20978.579978751	19177.3999841101	22882.0299631059	20663.3599636741	19832.6400092635	25150.3499931693	23401.1099922489	24589.1999939345	23998.1100015324	23483.9899922851	23404.4099911116	22260.5500039514	22864.3399952054	21316.8099841103	22384.290011866	26490.0700130612	29925.6900356412	28823.2600261569	26068.9100103825
377	TUR	Turkey	TUR.28_1	Edirne	Adrianople|Adrianopel	NA	Il	Province	NA	TR.ED	15854.2399940528	25373.9899964128	24329.7899848297	24460.1800024267	26791.2000024989	26304.0599945951	26855.6800113525	28361.0499981791	27109.1299886033	26023.5200064201	21802.869990401	31794.7600116134	24495.6799936742	26148.2300131395	27583.5500241667	26376.1400186699	25443.3000188805	24286.0899909362	25913.2999790758	26382.91998877	27157.559991274	22733.2099941093	29600.7099970579	27013.1100165024	21328.5700034238	27066.2800296787	25427.1199833099	27221.5900152866	26478.8199769761	24388.999975998	24743.2799988054	27201.7399813179	28913.3099722117	29213.5599768609	26822.1100009531	29181.0799855217	44539.7199960351	29977.0999770463	31856.3900237828
378	TUR	Turkey	TUR.29_1	Elaz??	Elazig	NA	Il	Province	NA	TR.EG	28836.5900120977	31369.5900172219	25248.6200099364	29135.4799826797	31350.7300256528	27151.7299826909	33354.3900172822	30792.949976109	31293.9399795234	27988.810013324	25375.8899829593	36454.2799602449	35882.710001681	32200.99997437	26587.5499941539	27427.269991735	28184.2700051926	27184.0100238342	31808.5000323262	29724.0600057822	28997.1099780463	30407.0999896713	35818.9999814108	31330.4999718349	36520.3000116404	40600.1499553546	29393.8799843024	30717.6400158685	31930.0799957104	29351.3999763392	31154.8899786789	32867.1699779946	36128.1299716998	36035.0200228617	34132.0699878223	41108.9599986821	44358.2099933028	47920.3799890578	38713.5099964887
379	TUR	Turkey	TUR.30_1	Erzincan	NA	NA	Il	Province	NA	TR.EN	21370.8500216119	19748.9299844503	13788.4699720386	15961.4799932651	17770.200007895	16410.7699897829	18371.1499976944	20413.4499997571	19865.9800133929	17541.6500173286	14383.9699943475	25922.3699952364	42365.3099826425	26834.5299736112	17334.2199999541	16911.2100016549	17419.4100066088	15701.8800109345	18468.2999904864	18314.8300095145	19184.1799692474	17476.210007567	21757.9999796525	26330.0500007123	27953.1299965233	53502.1600428969	18961.5399913229	19420.5199769884	19643.4299882576	17977.6599816401	20637.2700064983	21470.7000057735	21737.5499771982	23703.8700136207	22756.0099797491	36338.5100121498	38208.3700117171	35507.5299685299	25522.2499702424
380	TUR	Turkey	TUR.31_1	Erzurum	NA	NA	Il	Province	NA	TR.EM	83433.1299257353	69025.7800150216	43953.0799984019	35032.6499964539	38037.7499974612	34359.6000143811	41150.3499531355	44164.5000027567	42288.9099982493	41123.1399924122	44978.7100384589	88578.089956291	99757.4700310081	116771.700010926	59505.1199811455	44332.9199493248	41527.9699679445	39333.9200020414	45351.8699960746	42405.4500234202	46474.239970332	40858.8000079654	57893.149980545	96743.7399295438	132208.169994254	138034.33998668	58893.6599783562	44565.0799921751	52000.5199804679	43502.6000388581	48074.6499757376	49797.4900128618	51986.1299271714	54853.5400156714	73948.619965639	139456.459934175	159170.600033134	144698.129960269	76324.3099213541
381	TUR	Turkey	TUR.32_1	Eskisehir	Eski?ehir	NA	Il	Province	NA	TR.ES	31997.9299583994	49418.3400058821	46486.2399659324	44917.2499713581	51472.3000074066	47322.5400095098	48709.1799623407	50221.2399836257	46503.219937183	48912.0499838591	35894.8099937588	58117.6299907863	72195.8099900112	61764.1800221503	44368.9600179885	51357.2399846986	48104.8699788302	44288.8099726066	48539.239991039	44300.9799984898	47750.2600250766	47886.9500203636	53345.8499880172	48854.9600256179	44816.5999836624	47429.5800172128	49967.1800075658	51825.6499537677	52852.9099659175	49989.9799466264	49892.6599575803	47596.7699536625	50867.5199753791	52066.0100264885	55227.1000249274	58807.3899700753	83316.7499857545	66567.179980427	61702.89003627
382	TUR	Turkey	TUR.33_1	Gaziantep	NA	NA	Il	Province	NA	TR.GA	58735.7200057004	66678.4399667233	65823.3699394614	66767.2099945303	72402.790112108	70794.769970011	76037.7199346609	73788.1299877986	72843.4200243205	70877.2800083086	63359.5300036613	60672.3199278116	68357.7400105968	79676.1700243875	64420.3999938853	70239.6299711354	70313.7199492753	74391.159985546	75577.5299388915	73905.5200293045	72557.0699598305	72859.3600094244	75995.0900102258	74583.9699641615	55185.9199332241	71365.3800243586	69202.7499415483	72751.1200089399	78401.8299507238	80655.4499828499	80018.9499724489	79691.0900234058	81727.5200367197	80859.0401135534	79546.3499782365	72491.8898923174	66567.7399992049	87192.1199935228	77891.0898890644
383	TUR	Turkey	TUR.34_1	Giresun	Kerasund	NA	Il	Province	NA	TR.GI	19844.6999885775	19036.7800039276	18189.5599953625	17231.6399705745	18984.3999886159	17643.4199922923	18748.7699760608	19538.0299864337	18147.1599913538	19419.7899748608	16691.1299861819	27661.8599864244	27498.0099952221	25195.8599969745	19294.3799780775	19586.9699968807	17030.3099983484	13696.0800018385	16473.5799970217	16889.2599952575	18489.249978682	16858.0399922095	19950.5299987942	24836.019989524	34389.399976626	32182.2600058261	19793.2899738178	20861.3599807229	19548.5199940316	19207.620019488	18858.7399771977	20257.4300024398	21368.9299863148	21929.8999845758	21767.0199836027	40082.2499680072	32098.9699602723	48030.6499969363	28210.7599720806
384	TUR	Turkey	TUR.35_1	Gümüshane	Gümü?hane	NA	Il	Province	NA	TR.GU	11857.5299996473	11241.6999878734	7107.43999905512	7080.73999733478	8411.4899868127	8171.79999285005	9378.14999146201	10173.0400018692	9073.25999804586	8581.89999507368	7466.82999640889	16462.6899930686	18923.0299584717	14509.3500077426	8805.39999508485	7808.37000032142	7342.89999921806	6429.02000164799	8001.53000166081	8004.77999194711	8610.72000957467	7890.84000590816	10234.8499951363	16493.1099971868	19713.9999771938	21793.7999582645	9265.62999458052	8254.22000050358	8937.86999599449	8031.40000315383	8317.84998419695	9444.55000249855	9302.73999650031	10732.5200174861	12362.3999864068	24648.6699831039	25648.7800020725	25450.5599768162	13972.2799838185
385	TUR	Turkey	TUR.36_1	Hakkari	NA	NA	Il	Province	NA	TR.HK	9371.4100054875	6792.0000022091	5618.17999779806	6137.23000357859	7675.22000526637	8005.7599874232	9644.27999452502	9304.2900005728	9374.41998323798	7662.20000061393	8464.31001119316	9958.16999427974	11864.3500025403	11754.1199992299	7686.37000457197	5545.46000708081	8474.37999015488	8085.12001394108	9294.18999814242	9441.97000254877	9389.1200023517	8403.35001177154	7934.57000698894	14708.2800032906	15200.2300335132	14071.4699868914	8334.01000003517	7841.34000009112	8342.65000018105	8235.58999369852	9739.11000055447	10628.1999923047	11916.2199887354	12790.5999791548	9728.10000653192	20974.0099982619	23924.1100124717	22457.3999671638	15515.0700094104
386	TUR	Turkey	TUR.37_1	Hatay	NA	NA	Il	Province	NA	TR.HT	59785.8299429081	65869.1099502146	62166.4999873936	65447.9800195396	68117.2599641234	66271.9700413905	63760.73998335	62087.8799697757	64640.3000145853	68411.0699998736	61429.819988817	66591.2200109214	63034.3199954405	68609.7599762306	67813.8199459463	68450.6100491434	67153.6600323729	70587.5200134963	71483.6000572108	66852.7199595217	67622.5399904028	68127.7800246701	79542.6500170082	75965.2100298256	59395.8299189135	74473.3400307316	69036.0999395102	76700.6899735983	77968.1799998656	79759.3900160361	78329.8699374516	72455.700060524	79287.2899554484	81176.8299602419	84581.429984374	75489.8400096893	75093.1000281721	87690.1599749625	90954.1299948543
387	TUR	Turkey	TUR.38_1	I?d?r	NA	NA	Il	Province	NA	TR.IG	7125.58999581449	7576.51998989284	6564.26000109129	6445.42000253685	7246.24000524171	6649.82999194972	7502.26000176743	8072.1999925524	8342.58000801504	7148.84999618307	4666.53999826871	11624.5299841464	9786.22998026013	11091.3700103313	8430.57999146357	8962.61000615545	8593.25000681542	7576.85000945255	9089.38999517821	8984.88997928426	9818.89001223259	9310.17999435589	11006.3999993354	12114.3299831729	18430.2299858034	14101.1199903563	11834.0799883325	11978.6699912325	13401.9499923736	11626.0900012758	11054.5100057814	11936.5100049768	12935.350000428	13379.4300149847	13624.0900053345	18786.850015074	44986.5300045609	37604.1899873316	14408.4899963588
388	TUR	Turkey	TUR.39_1	Isparta	NA	NA	Il	Province	NA	TR.IP	21678.4699878376	27311.6400150172	23872.5999918748	26018.4199872594	26508.6899988651	24470.7200192083	28160.1200140342	28425.0300282538	25952.970019443	27506.4799974114	24762.0500069689	35688.4899825752	28372.3000292368	36000.2400133461	31367.3300282601	31105.0999808069	32534.7799856868	27915.849977091	31669.0200027525	27812.7300139684	30143.7999999989	30007.4899643715	34750.5299510136	32163.9599856399	25635.8000059966	33020.5799775273	29168.9999790527	31399.3499831036	31559.8300249893	30744.2700143345	31537.9799894914	29294.6499603707	32403.3399957996	34500.8500165418	34945.8800175227	42370.3499840796	61057.0300265402	39936.4199927002	38607.8999372423
389	TUR	Turkey	TUR.40_1	Istanbul	?stanbul|Constantinople|Estambul|Istambul|Konstantinopel|Stamboul	NA	Il	Province	NA	TR.IB	217675.180143328	322080.850078609	367299.33995695	327648.390125833	372789.82001505	350274.649866581	368032.270191059	351964.180018932	345945.739959165	345383.109920148	281606.740152009	367024.179949969	361874.989898279	406095.059944764	333603.269839928	376504.189982617	357513.370070037	353785.159890262	370527.099869089	341013.510054454	347494.019941889	304118.289812053	365189.85997498	372870.240111563	364763.360085469	375036.049891364	372936.58007073	396855.169998582	395361.779982887	392339.499933641	396277.449948404	377436.35997751	385540.969827026	384457.789926842	380651.389916047	379144.66009634	346448.129855722	403861.180054873	436050.019937739
390	TUR	Turkey	TUR.41_1	Izmir	?zmir|Esmirna|Smirne|Smyrna	NA	Il	Province	NA	TR.IZ	168502.109913785	188050.310030617	178440.1500083	175997.240049411	195212.909834921	191569.180128131	193565.579978762	193827.320063457	186790.359999336	191230.320015348	181298.599993488	200756.690034568	188010.389909893	194934.460019745	198216.850060292	205798.470051488	204558.390011884	196696.589919962	209901.479901697	202593.119994601	202719.460043823	196974.559928257	216201.000008613	208524.659933399	180962.139952151	207229.030051444	203471.739914402	207999.670054296	211632.190091165	215067.160045883	223461.01996606	212150.450022366	223925.210012279	218905.670009971	201033.669995524	214760.53991833	232195.990078002	217803.590058565	229576.159985259
391	TUR	Turkey	TUR.42_1	K. Maras	Kahramanmara?	NA	Il	Province	NA	TR.KM	34211.610011518	40151.3600010872	33667.5499586388	36639.7800083142	40626.2600191329	37379.31999024	43591.1899582166	42408.0199705288	39506.0700027831	39766.0199773125	33221.5699845217	46251.0099491775	59566.5399956703	47911.54998805	39938.5200281925	37460.4600162748	38999.0999869294	39695.7099798135	42923.0200274065	41138.7499919012	40834.0500251129	38924.7099690717	45770.809970811	39570.3399836812	38381.3800081685	43379.53997848	38541.5599718001	42472.4499781672	44063.820001116	43665.7199737988	46952.9700264558	47298.7700234875	48864.0399667453	49960.9099918157	49423.1699559987	52982.1700175218	63600.8999750018	60280.1699547023	52814.7500116378
392	TUR	Turkey	TUR.43_1	Karabük	NA	NA	Il	Province	NA	TR.KB	12816.9900138434	14318.9900181219	13728.2099812292	14421.9000347704	15535.5499882177	14208.1199976075	14465.9399573654	16749.7299815416	13475.1099848673	15243.2499882895	11863.7200112026	18498.2000182271	19377.0400077999	20007.3600020856	14261.879992662	15864.5600239281	15533.5599941034	11225.0199948605	14458.8899816796	13960.6099869478	14237.2799990829	13296.7799939495	15574.2799924016	19650.5599778742	13955.5600060001	15150.4599955976	14730.7000005785	15616.1299790014	16007.5699761994	14498.2699911818	15886.5600041859	16038.1799811423	17059.3899928797	16558.1800139491	16633.3500023391	23949.7899915576	28230.2399837077	23877.3599969745	22635.090001896
393	TUR	Turkey	TUR.44_1	Karaman	NA	NA	Il	Province	NA	TR.KR	10795.7400041614	13614.2400002666	12366.9900032431	12506.4999809992	13553.8900220431	13304.2999921646	14206.6200109683	14397.0300160125	13612.3000028133	12798.9300054237	14081.3100083992	15323.0499967039	14209.0500018895	20350.3000118472	12496.8500211816	13220.1999942511	14230.5099947844	12127.2799812201	13761.9499832429	12487.0999985021	13758.3999965955	12979.6699953862	15449.0499921367	13458.8300078977	12766.8399968557	14045.450038977	14385.6199902464	14104.4399727248	15421.090013627	14576.9100081176	15219.730020551	15561.9600047003	16697.2899855953	17036.8400013112	16670.4599983841	17645.3199953511	29563.080007717	23000.3999970853	18939.0899852067
394	TUR	Turkey	TUR.45_1	Kars	NA	NA	Il	Province	NA	TR.KA	29875.1599799842	28728.5999944061	12534.1900116038	11076.8199953865	11908.3199985344	10081.7199801393	11303.4899841733	11911.3999925554	11863.4599924162	12130.7200038936	15414.8999990765	29272.4500126839	26209.1399868727	35378.239997685	15615.4500249345	11726.8599891793	10075.4800042417	9005.4299890995	11125.8899817839	11955.6900011878	13443.0799986329	11442.3399870936	17723.3799900487	28565.840008894	44851.4099789113	42771.8700175732	14456.1599986162	11672.5000094566	14935.539976513	12008.4899944905	12664.1399949826	14305.7699911632	15981.9600067083	17314.4699967168	23201.920006441	47287.7000712007	61980.839889884	52602.8299615085	24195.3999750167
395	TUR	Turkey	TUR.46_1	Kastamonu	NA	NA	Il	Province	NA	TR.KS	27687.1399859022	29566.6999824438	23726.8999895491	23234.4199854285	29013.379960563	25395.3600017056	24439.9499897901	29381.2800037637	26269.9499911871	27388.8500002138	20645.7799961865	47412.750005275	55644.9300217927	51448.5499878526	28559.2200037055	28236.2700042892	24889.449991392	20880.3900088966	24591.7199936211	26577.059966933	26051.9799990263	21997.8199692089	28433.279966427	49264.5600229148	47647.3499467149	37993.7100199852	26914.7100078929	29277.0599747766	30705.3300074209	27563.1699817516	27150.4800193906	29804.7200117745	31103.8999900017	31583.2599917334	32873.4599653669	72447.4099964574	69332.6999737918	59762.5999909043	42981.0299782753
396	TUR	Turkey	TUR.47_1	Kayseri	NA	NA	Il	Province	NA	TR.KY	63349.4600175992	70254.579982318	61706.7899711356	65759.7899842449	67308.8199909925	64282.5199517868	73009.9900412112	72740.3800231367	69419.2200109363	71413.9099423252	58804.5899016913	96379.320045203	104213.540003911	124248.019974455	86107.6800172571	72315.3599951211	72511.8299187291	65376.340004934	77669.460127132	75072.1599739566	78603.4999764543	72675.9899814352	80126.6499941647	91034.2799383793	102715.680027658	117505.199966436	71710.0800272264	80386.8099355157	69920.9399552364	74549.980049504	80163.3800758403	84698.24999425	88505.2899772804	89336.6100208834	86969.2099743132	90040.4499407038	162300.039931357	128301.209907562	88951.8299218714
397	TUR	Turkey	TUR.48_1	Kilis	NA	NA	Il	Province	NA	TR.KI	7827.30001673475	8970.25000743568	8658.69000199437	8781.35998436064	9625.86999461055	8699.06998548284	9143.41999766231	9051.6100114733	8637.74000049382	8456.04997432977	7024.1899780333	8378.65998587012	8177.94998678565	9861.76998654008	7078.24999328703	7781.26998780854	8314.39000277221	8462.27001381852	8395.17999555171	8504.91999979503	8214.89998548478	8189.33997097611	9400.13999794424	8784.96000704914	6518.22998814471	8494.04997809045	7892.83999970555	8218.88001479208	9052.98999694735	8764.13000811636	9174.10999155603	9366.34998285025	9463.02997120097	9533.79997894168	9967.85001288354	8983.26001121104	10247.6399774998	10928.7499791086	10322.759987995
398	TUR	Turkey	TUR.49_1	Kinkkale	K?r?kkale	NA	Il	Province	NA	TR.KK	9634.89000543952	14734.149997443	12826.7900078055	13400.7200041227	13221.8099821545	13833.1099895705	13354.9999898784	14650.7699951977	14296.6100079119	14340.0200030506	10786.6199988965	16707.7899929583	14180.5699781328	23923.7699855566	13136.3299709484	15964.9000098947	13364.8000020441	11143.2299955003	14926.489988517	13324.3299978077	14590.2600090224	13643.5700045973	17082.2599800974	14738.2600131612	13068.1199958008	13984.8500128761	14824.9600020424	15684.1899794284	16290.6900173668	14143.550009802	15387.2000090741	16065.6199789178	17918.4499926716	17863.2500036508	17632.7800044566	20762.6199971139	30917.0800291747	20510.8100122809	20216.9400109798
399	TUR	Turkey	TUR.50_1	Kirklareli	K?rklareli	NA	Il	Province	NA	TR.KL	14940.2299860474	20896.2199789993	23119.9999810867	21882.6999847069	24957.6899841949	24688.6800144967	24459.9699951466	25153.7199832946	23956.5100190379	23579.3899815008	18666.8299910091	29318.3399974406	21072.2999924384	25069.9200054593	26826.8099593427	25109.8299776427	24557.0399744939	23596.3299736883	24835.3399768453	25051.040008245	25060.9199962746	18508.9999819901	26511.0200083628	26186.3300063089	20212.4099961277	27120.5299946927	24571.0699919611	26265.9999913778	26396.7899712082	24961.5800147001	25771.7299356256	26263.8400320448	28031.9000090379	27478.2200004458	25003.4699970614	28799.9100078419	37861.8199967444	29856.5799928308	30786.6399816871
400	TUR	Turkey	TUR.51_1	Kirsehir	K?r?ehir	NA	Il	Province	NA	TR.KH	14427.0299864933	17745.4400101826	15776.5199970342	16199.8299975079	17192.4599890485	15650.3799967989	17790.2099836469	18266.9599883258	17759.1900153831	17726.3100098893	12814.1699851789	21623.1100076437	19558.559995601	31465.0799748525	16257.3699947763	17257.8400218133	16977.8599833287	14113.3899822608	17582.499995755	16509.3499982189	18676.3899871334	16915.9099951964	20948.3700049073	18579.2999884412	17809.4899878502	17364.8799906485	16101.0099778268	17362.3599789254	19611.3499879874	16654.7899950519	18241.9300044533	19408.4499792885	20722.9599746894	20930.8700006977	19727.7199759483	21517.0700063482	38737.09994331	26407.3799888194	22925.9799969494
401	TUR	Turkey	TUR.52_1	Kocaeli	?zmit	NA	Il	Province	NA	TR.KC	94650.3199812919	117163.960071556	120870.650009349	110584.429944262	123905.290033296	115952.739959568	117431.249976598	118045.009976819	111116.300000712	108642.069984704	71524.2999926489	122382.059951812	126710.739924192	137397.509974889	124674.430005617	123666.489973122	119374.489980619	112607.089858599	122092.93999273	117279.16997546	115107.480050154	98693.3400051203	128420.990010619	118392.360035695	110679.280020162	120153.060026372	121860.639992574	133394.4099852	127021.240021974	127808.810005287	128019.000033433	120925.180025924	122091.520019844	116326.1599323	121721.089934774	123206.199927188	135970.309961602	135762.280098766	140299.189926237
402	TUR	Turkey	TUR.53_1	Konya	Konieh|Kunja	NA	Il	Province	NA	TR.KO	79908.9399722945	117281.309984883	108636.089961493	109774.460000204	113310.249950625	108799.29005181	119373.110026408	118245.799992569	110054.590030819	109768.009985495	105544.480026774	132555.829971969	111428.839943234	159319.580007836	112792.020016452	115101.669875801	117675.729885064	101953.689968606	118023.630021712	106092.129901286	116772.419971379	111518.049962457	130430.039939538	110777.540011175	109802.350006051	117483.489969168	119816.870001061	120169.510000633	124465.019991795	117399.49005682	123379.400016755	119562.15998798	129093.209981291	133331.749938447	138495.0199439	146939.529957525	277492.109951898	183060.509955257	141907.160009637
403	TUR	Turkey	TUR.54_1	Kütahya	Kütanya	NA	Il	Province	NA	TR.KU	28533.6000090614	37112.8700137231	34550.5599748995	34601.600010667	38243.5699669644	34576.0399789624	38033.639976956	40310.9299913272	35531.619958546	36035.059975503	27436.8799951319	44710.3599959016	60794.8800370544	49992.9099530727	38123.8500090558	37221.0199656244	37700.6399982795	30821.7399929017	36792.7699783891	33400.3199736103	34706.9999962784	34894.8199957386	41183.1799695492	38684.0899861511	34372.8100045435	40572.2199886534	37256.6200088561	39116.2600251324	39669.5299706627	38397.5299843643	37923.4999944419	37542.5499703046	39183.9300061334	40869.2599586286	42103.3799790796	49750.6499930136	81354.6499819309	55576.4199593961	50485.9200160056
404	TUR	Turkey	TUR.55_1	Malatya	NA	NA	Il	Province	NA	TR.ML	38590.880013559	42744.0200030208	38228.8500088006	40022.9599888008	43174.1099561974	38700.4199757557	43075.7800048944	41767.2999706566	41231.0200039968	39035.380003646	31542.6800056547	44249.8999979198	55902.4300012439	43863.2699679583	39958.4299951605	39751.7499719728	35897.1200164221	35894.5099878963	41703.1399808843	40664.5299746171	40114.6499922257	39138.5699773021	44674.3400214463	42668.0800132863	42354.990011014	46554.2299710922	38432.4199744649	40510.2899669185	42638.86001895	38773.9500134531	42096.0300347246	43152.4600052107	44651.789963657	45411.269937478	45545.2299410645	54519.7599915117	54622.339951843	53440.4399648905	48255.1499717981
405	TUR	Turkey	TUR.56_1	Manisa	NA	NA	Il	Province	NA	TR.MN	52203.6099522319	61063.5599913299	57909.9200105462	57981.1799941249	66412.6999772042	60531.6999957319	64868.7400156669	66600.2499285713	63258.0599958636	63885.6600465681	58505.5999662802	74555.5999544263	68207.7799356803	77370.3600062728	71795.0100120138	73832.9599806871	76441.559982989	67633.6400063671	76287.6500133369	71792.4800235275	73069.5299684145	73220.5800001267	80334.7800026312	75084.9000307284	65289.8499888033	77058.410001887	71791.889971666	77147.1299786735	80061.7799911015	75875.299942974	77419.960003959	74722.8000376057	78861.730025569	81656.1000282839	74546.5600191951	79404.2400003504	93457.6799379438	87286.1799855232	90316.3600596339
406	TUR	Turkey	TUR.57_1	Mardin	NA	NA	Il	Province	NA	TR.MR	30212.0400005709	35468.3199732788	33388.4600111917	37262.1800122522	42739.9899866208	41304.6400131565	41050.8900220767	37893.5300091058	40648.8300036266	37619.5399890468	28367.9499556944	36193.5099821687	29750.3899805192	34918.050006818	32054.0899754744	31910.1799783241	38546.4899806436	94077.4900404755	39886.3099983893	37840.1099835597	42226.7299807966	44848.2599701174	43837.9299752116	38900.2699900549	29186.8700008057	39116.8799818419	38789.9999839682	42035.2899693437	51367.1299508251	53319.4099886008	49636.570025906	49148.6200070456	54515.6600241773	57513.9700386822	50025.0900008883	39292.3099874109	47356.4699328095	53669.8799588978	54085.0899699926
407	TUR	Turkey	TUR.58_1	Mersin	?çel	NA	Il	Province	NA	TR.IC	72797.7799338046	78844.6500270255	74588.4699294399	74418.7599728163	75712.020011317	75118.9099724758	70608.4500170071	70212.1599963084	76384.1399777457	75902.2599744685	73402.5500455126	86769.6100561619	80032.880043935	86183.5900219791	83634.0899534672	80951.1000293512	81981.3499947265	74925.6700423919	79691.4600593597	71283.9899610467	75048.0999930855	82520.2999668997	89811.2799814194	86912.2700313982	68571.3400390577	78794.1999859959	82549.8000365682	84096.7899511959	82931.3499970939	78719.269952653	81668.6399642956	79883.3799987379	86881.1298918836	91821.349969089	94811.4300824869	91666.8200520836	98777.3199975938	101597.669983849	99540.4999979585
408	TUR	Turkey	TUR.59_1	Mugla	Mu?la	NA	Il	Province	NA	TR.MG	59102.8799779844	67804.9299747087	62971.049973499	66236.2699636761	76021.8599983081	74039.5799699146	79188.769971244	82046.0599995032	73788.7899362333	73457.9499838464	66897.979957832	74500.1799412668	61701.2000501081	71530.2099789791	65736.2799919508	70010.0499965567	75875.6400045846	73429.0099899732	79413.9999430887	73331.02995543	72630.0799678378	70417.2499901839	76093.8200202696	71277.3699571062	58555.7699939962	68330.5200277306	62953.8999740779	68714.2500000168	75382.5699782073	76803.9699327108	77143.5499970391	73349.7599817719	78119.719983194	78236.6399701163	70193.6700335331	73270.8299380057	79104.2399990559	76745.769980818	80671.0200649947
409	TUR	Turkey	TUR.60_1	Mus	Mu?	NA	Il	Province	NA	TR.MS	18267.3299993351	16618.9599934369	8392.62999454699	8270.06000866368	9719.62999041751	8954.26999227889	11708.6600014511	12456.3199990392	12346.5699925348	12009.3799927533	9902.04000637494	21620.6600093544	20089.1499908846	23180.4499670267	10821.5799937788	9147.8499971889	10905.4200076703	10220.8899844903	12480.4200013913	12595.7599900346	13445.4800049011	11124.7200020552	14148.4599947482	24603.3400033899	32894.9100109115	31963.2400089949	11165.9000057336	11612.5099849999	14661.0999908894	12406.4999969192	12968.2199850362	15920.4200044926	17819.079991376	18745.8899807185	17353.9100059066	29346.1199709475	49994.52003479	44528.8200404942	23910.3899787664
410	TUR	Turkey	TUR.61_1	Nevsehir	Nev?ehir	NA	Il	Province	NA	TR.NV	19948.6399906874	21934.299993664	20232.5200005248	20972.5599856153	21206.9399991333	19996.1100056861	23135.3499976136	23401.3999954164	22086.579988122	22184.409979634	14661.4700019937	30913.2999967635	26390.7799943686	35279.8099958003	20272.3199774791	22219.4800120015	21807.0799988694	20055.1399891395	23988.6900023688	23408.9100026377	24435.0499822237	23860.7499945946	26606.9199997485	29489.2299953252	23508.9499975573	28461.9500130937	20704.1500063576	25063.8499713633	24315.2599793933	24376.8099949621	25756.1899809893	27595.4899897967	29116.6500002425	29166.9699899554	29414.8999851383	32431.3599769175	61834.6699735522	42248.0299578309	29747.8300139755
411	TUR	Turkey	TUR.62_1	Nigde	Ni?de	NA	Il	Province	NA	TR.NG	24453.1700128727	26660.9299944192	21732.6700052749	24057.4800164774	24747.3199988306	23734.2300135512	27024.7100194376	28542.2499946952	24258.2699903473	25741.2599969432	19809.1500134189	35412.9199901223	28133.989979215	44640.8699997813	26079.02999378	25304.0500032902	25380.6300241854	22607.3999956548	27385.0499825589	26258.1199864969	27364.6099984869	25709.3499981705	28923.5300009698	31071.300029058	27955.2899828553	30837.270008279	24003.0100096203	25354.6499980576	26590.2100137267	26574.3199774027	28293.4500104729	29240.4399901982	31438.1999948602	30373.2499953583	31730.7699981425	37022.7799841911	62450.7099976838	42957.4800012708	30457.2499960661
412	TUR	Turkey	TUR.63_1	Ordu	NA	NA	Il	Province	NA	TR.OR	30754.5399835929	29434.0199852921	30499.1999885589	25446.4499993511	29108.029956568	26112.5399858654	29263.0799996573	29476.0099562034	28005.3700332232	28685.1199843381	23857.5500002746	43138.2299741209	37460.7400018424	51052.6299900115	32814.6800026689	30474.899981169	27069.6199906468	24648.2699942887	27323.619968852	25832.9699961077	28058.4499865826	23931.0999846142	31801.5500036925	37542.8700051084	37277.0299792886	46487.6800133251	30399.3099953663	33342.4499958046	32202.8600065596	29428.3299975302	29521.1699769627	31931.2700013537	33284.2499272358	34881.1999820247	33652.5299857222	60253.9599725381	50084.8900013119	66058.0599994659	41151.9799684137
413	TUR	Turkey	TUR.64_1	Osmaniye	NA	NA	Il	Province	NA	TR.OS	17927.1599899344	18978.8899647221	16546.8199935406	16925.1199909188	17774.3699648567	17484.7099841684	17440.130015783	17138.2599799111	17870.9699947685	19185.5700001791	16591.9499951694	21437.6799735725	20338.8299801499	20884.5999575853	20230.579993315	19078.0999700297	18540.219992131	17087.149984464	19142.320021404	16697.2200143039	18735.2300103828	19062.8700126708	22507.9600158185	21920.7099874988	16671.4100107308	20490.6099994332	19705.1199825387	20641.4499929026	20646.16996447	20154.8500159234	20609.66998142	19014.6499825027	21844.6000069957	22372.9999961257	24060.7399970423	22240.129990954	24810.7300202549	26831.1599716544	25941.6800138056
414	TUR	Turkey	TUR.65_1	Rize	NA	NA	Il	Province	NA	TR.RI	13546.8899794146	13869.0599981621	14813.8599913456	12730.5899930801	12478.639995018	11229.7099975049	12503.0499952566	12698.1899894811	12310.2799932733	13850.8700055853	11821.9800024778	17480.140006125	23398.7100134045	16909.3099973649	13078.8099859469	15194.7099953182	13208.0999985598	10864.4900033232	11487.749993518	11405.2900055721	13311.7399824969	12464.2399919983	15354.6799867451	17293.409998307	40039.7000118941	23068.8400026727	17564.4399725497	15674.8700052351	15508.1099903286	13872.4500079434	13244.7900058087	13177.8200007901	14475.2700062245	16340.3599976301	17465.0999937393	32500.5899764746	22948.8999993652	41267.669962436	19222.5699948221
415	TUR	Turkey	TUR.66_1	Sakarya	NA	NA	Il	Province	NA	TR.SK	41173.2099747285	48263.4800114334	45920.9000044353	44097.769967597	49364.8199806809	44082.259990707	45510.930027917	48126.5599492639	42244.2600160725	46606.9400084987	22646.3099913802	56163.33997944	54798.6800015569	57625.2999698967	50186.7799626235	49672.8900060207	47529.3100273944	42465.5199623816	47576.7800080217	45715.4700381272	46530.2200180721	37078.3800014835	51683.0099983364	46888.1400145181	45977.4400363546	51184.9399808459	53776.6999853011	53502.9800161533	52984.7999881003	50757.580025604	50156.2399596367	47894.0199877284	49135.1299931575	49042.7299662642	50302.5100193378	52133.1399973333	63914.3300361633	61876.2500371337	57311.8799571246
416	TUR	Turkey	TUR.67_1	Samsun	NA	NA	Il	Province	NA	TR.SS	58921.3600074649	60636.6199416537	65672.0200250763	57969.9399920013	62041.9699566029	62402.7899783906	63272.9400288835	65063.6499974281	65444.7000224367	62659.5900230091	50997.0699586254	83645.479965806	75026.2500419505	94207.1499593034	71377.420048669	69081.0200044364	64684.7200072948	60428.4200301729	66648.6700205542	62370.870016139	64106.6199485585	48705.9200039189	70922.5900163874	72899.6699687671	81200.7499293555	81985.5499525219	74035.2899366748	76877.7598989271	77012.2299655396	69458.2199395541	71344.6899911202	78589.9399644509	77726.6699671876	75657.7000177912	78950.1399815138	91873.5800279081	113828.810027473	120793.140005082	89619.6998922378
417	TUR	Turkey	TUR.68_1	Sanliurfa	?anl?urfa|Urfa	NA	Il	Province	NA	TR.SU	47679.5500528105	54378.1400088072	57614.0599775705	63473.6099676788	71212.1899953391	71099.269975597	80874.6000094563	74783.580015488	77267.5500093028	69377.1699954569	52002.8699559122	64374.4799362719	57215.4300310165	69887.3099695221	65244.0999886263	64853.4599998761	77607.3499887176	107962.60999666	79149.2199695408	76037.6899853852	83500.029932769	89100.3799469527	95919.5699531883	81428.0299395919	69739.0099589545	85403.2399426289	84429.1700148135	87380.6599411331	105768.779915977	113702.110014196	100385.039907848	98356.7799336594	106445.119947307	111591.99994643	86525.8699343801	76294.669983238	95677.99991934	107730.689844966	110660.199943811
418	TUR	Turkey	TUR.69_1	Siirt	NA	NA	Il	Province	NA	TR.SI	8184.77000998333	10033.6199962199	8753.88999826275	9565.72999594919	9614.82999704778	9381.73999793455	12300.7599867284	11546.8199917972	11144.3600033149	11238.7099965811	7987.05999829806	12502.4099816978	10475.4799956381	13069.3899836689	8964.71998925507	9202.78998974711	10840.8199931011	9549.62000985071	11589.6699947771	12944.8899917658	13285.8199908137	11624.5500013735	13170.0200037211	12973.1999797206	12112.1099911015	12981.5300009474	11726.7199859377	13215.1400105823	14159.6899961457	14326.9400195777	15305.4499931131	16300.1399899572	17410.3099947721	17748.3299871832	14432.3600089718	15945.4199839383	19270.5399954468	25757.5299876928	18266.7199943364
419	TUR	Turkey	TUR.70_1	Sinop	NA	NA	Il	Province	NA	TR.SP	12965.7600036822	16195.0399823878	13706.5499942526	12820.5199907329	15486.0100070406	15752.1599746421	13827.8399715181	15876.2499912754	14397.919996256	14428.4899973013	10018.2700040638	23455.9599981904	20084.2699887417	22334.8199924752	14920.3299982175	16541.6000013594	14244.0700158291	11495.6600009985	13001.1700172629	13811.529989088	13284.1799851134	11851.8099751435	14555.7700099815	18240.9599875584	18632.0599781275	18566.2400132436	14590.2500164546	15401.1099862773	16419.4000059403	13783.6799975578	13173.8100022506	15565.5899717044	15863.4299831819	16451.2499963902	16622.0099751092	25736.14999808	25396.6299725324	32468.8299971968	21988.5199822038
420	TUR	Turkey	TUR.71_1	Sirnak	??rnak	NA	Il	Province	NA	TR.SR	13892.2600202523	15932.9499898255	14801.1600061432	17639.8600041326	18602.5499844328	16552.6399972849	19520.209990859	18342.9799965173	19245.2399878353	17712.0499858409	14952.3399844002	17441.3699796498	14032.5999850184	16733.869982332	13065.7599953935	10967.110009212	14969.1399747971	27454.8100557588	18209.0000182968	17147.489990782	17353.1099913325	16864.730007723	15382.8699941784	15202.2299839798	11363.7899989318	14905.8000015877	14549.1999944951	18299.8299949691	24172.519993566	32644.1300224327	23813.9799976815	23842.5299716815	26470.2099843752	27988.8799835742	21130.039985612	18216.2499820292	20490.2900041193	24232.8700110018	22757.1199637949
421	TUR	Turkey	TUR.72_1	Sivas	NA	NA	Il	Province	NA	TR.SV	44324.2499631327	45319.209974464	34222.0399634708	36495.2299877293	40642.0399985537	36469.7999992929	44847.9000173006	46132.4999764189	41780.1799761131	40779.5300220829	34777.1500064991	70887.5199913532	89539.139958933	76276.3299669474	42467.209997708	37273.9699909016	36453.5600126497	35626.1399831381	43578.9499928486	42488.3199632466	45438.509980239	39745.1299804281	51310.8799488842	62697.3999457434	79577.0500286799	84836.9399839193	40124.2999762148	42256.4300217927	41991.6499976348	39392.8000181559	42868.6800188441	47922.9600036331	48981.6500006579	52914.8200256452	51311.4699978512	96670.6799931452	117675.280021146	95123.9799346328	55785.8200001419
422	TUR	Turkey	TUR.73_1	Tekirdag	Tekirda?	NA	Il	Province	NA	TR.TG	26827.4100000449	43300.1099530682	48340.0200273152	50300.3500011731	54077.009976171	54449.2499931324	52917.1500024647	53842.8399718702	50316.6800163835	50359.9200175535	41111.1800372209	56752.9500120282	48936.4299937338	48986.8499656916	52459.1299816743	52316.8999603074	50265.7499610316	50252.7500199676	55421.0499911308	52265.8999883477	53550.7199375927	39921.6099918149	55909.4200251922	54304.2799785696	44787.1700576134	52315.3099862542	52331.9800161105	57222.9600168411	57855.8699994832	55411.6299999617	57712.9699572623	55538.9799868353	59224.7099508084	58307.0599674135	53619.9000159428	58039.4099983573	78354.8799934238	60549.1700185984	65451.7300263196
423	TUR	Turkey	TUR.74_1	Tokat	NA	NA	Il	Province	NA	TR.TT	31564.9300091509	31210.6500019021	29203.8899822831	27974.2799565904	30189.3799972031	27530.4600024261	29976.4299954418	31729.039972432	29180.9799949862	29964.5500049908	24301.3300015796	45742.2899992168	39121.5099926963	49644.9599874616	31338.8100380208	29875.6599849202	27213.9000011608	24287.3399865497	29758.8899545483	30390.7599910609	32295.5699893981	30487.4500080552	35658.719992958	39915.4300526921	38429.3000073619	40475.6100158542	32837.5299699586	34119.7299942151	33304.0099999867	29125.210010251	31969.5299716648	34839.6999741755	35435.9499901608	37024.0599662252	37804.8299818188	49087.58998584	49265.429962121	53166.7799614668	43223.5599924624
424	TUR	Turkey	TUR.75_1	Trabzon	Trapezunt|Trebizond|Trebizonda|Trébizonde	NA	Il	Province	NA	TR.TB	23552.6199976075	25476.0899886191	23750.0799998213	23458.5299866367	24245.049988376	23293.8999819662	25236.8899872601	24110.5199962333	23498.1499859914	24518.3199773282	21620.5899943132	33705.6599554718	32119.0799886882	31683.5999810249	25285.9199918602	27041.5799922589	23743.9399702474	18684.6500020605	22547.3299757317	20495.4799871277	23385.1099970993	22522.0999891181	28843.1299811751	32089.3499975279	60332.9799634144	36883.259988213	28398.1599881183	29610.9699910711	29323.3000070788	27667.3199841566	26339.649993889	27025.3499785643	28496.3399939537	29304.3899822757	33004.6800104771	51335.6799974442	38488.8999950737	68641.050039053	38100.8199847937
425	TUR	Turkey	TUR.76_1	Tunceli	NA	NA	Il	Province	NA	TR.TC	12512.9199934583	13615.6700028181	7836.6000057105	10180.7600051444	11326.6299938783	9145.45998794213	12441.8199962899	12488.4599884152	12742.5499984697	10660.0499858782	9733.70000301674	14592.6800030172	19702.179995887	16623.0599765629	11678.6500025094	9158.40999665856	8799.6000086423	8343.3599961251	10706.7599945515	11030.6999884844	11177.5499923714	9601.13000147231	13099.6500141025	12983.3499951959	22115.4299853612	21411.4500221685	10074.7199997567	9023.60000443459	10887.5999887269	8498.04000384919	10286.2799953371	11317.6799919121	11336.2299969625	12418.1999874562	11527.7499884218	21240.0400174335	25121.3999801725	20839.9499876499	13755.5999986678
426	TUR	Turkey	TUR.77_1	Usak	U?ak	NA	Il	Province	NA	TR.US	20261.8800093904	23825.0400211476	21927.709989097	20797.9800152034	23689.4499833211	21544.2800128795	24145.1499992255	24890.5899651051	21929.2099900842	23676.6399751455	21125.2299847826	27518.9700195789	22870.5200015381	26810.3900308311	23189.6799815483	24189.370021591	25003.3800077587	20662.8699960783	23909.1300335582	22337.7499871925	23032.4099794347	23823.5300077926	27450.4099963754	25468.5400085989	20440.4800077099	23864.2700001094	23238.0500450768	24897.9299867768	25897.7199445404	24379.8899934907	24741.8699916843	24121.2100315019	26270.320014149	27031.2900175005	28048.3599808179	34359.1800348908	44649.2100137621	29482.7499830425	31467.9999703318
427	TUR	Turkey	TUR.78_1	Van	NA	NA	Il	Province	NA	TR.VA	54071.3400173299	44366.9199628979	33595.9199654311	31247.0299722292	38731.7499912512	39855.2500104606	46502.3200002573	43039.0299844965	44014.0399767235	40331.6800159179	37357.0799995679	65920.8400228657	69765.6199863851	51701.5399708748	41517.5099781044	32187.72997142	37926.1899784729	39941.0300030038	46187.3199688904	44156.5899829753	47475.4400111921	37966.2299844287	40560.4299895763	76542.4899472147	81879.3099823594	77161.2799745388	38608.929999046	38395.4199946634	42668.9899960272	39687.7899949383	43353.060007954	50154.3500131071	55005.1899537705	55268.9299734682	49346.4599698745	102678.459940612	109183.179965764	95283.3099367917	63081.9099629223
428	TUR	Turkey	TUR.79_1	Yalova	NA	NA	Il	Province	NA	TR.YL	8701.56000870466	9850.18000015616	10297.6699913964	9649.97000674903	10670.4200022668	10001.8700016141	10741.4499975145	10716.6599936485	9746.48999410868	10650.909989927	7557.02999757417	11384.8100007176	10815.2500089705	10273.9100062698	10985.4900053591	11359.7500106171	10981.5599807985	10596.4900232088	11563.8499948494	11050.5399954095	10526.35002698	9919.72000675648	12005.5199845731	11107.3300006092	11659.9599701501	12424.040032804	12019.440003667	13368.1700095907	12467.2999851704	12641.8199888356	12623.0099780895	12298.4900033772	12297.9800145179	11174.8199810237	12351.7199985683	13612.2099943236	13824.5700110197	13474.6299852133	14662.019998759
429	TUR	Turkey	TUR.80_1	Yozgat	NA	NA	Il	Province	NA	TR.YZ	22121.8999930397	25338.7299822718	21064.6200120728	22371.4899864644	23089.7299979366	19101.0600154717	23619.4900014605	25260.0199828595	24170.5999722071	25052.9999774825	17620.7199903242	41166.6299697459	33958.6999867894	43604.9799882025	24657.0900173169	22445.0499858707	22009.9299870636	18761.6399958655	23782.2599837743	24230.0900071282	26920.5999856927	24452.7299764492	30812.1800043881	32900.1799854897	33982.6499841418	31525.2999913376	23515.7600124683	26839.0499829128	27693.6200020686	22925.7199985702	25751.1900091991	28729.5199972373	30749.8599940427	32797.4199817516	31905.960023785	44491.3699708804	64265.2899987996	43160.9599729478	33849.1000272483
430	TUR	Turkey	TUR.81_1	Zinguldak	Zonguldak	NA	Il	Province	NA	TR.ZO	26916.509990152	32409.0499950498	30937.4499948062	30372.219994124	34709.6600160748	30793.6200292744	31553.0499886423	32615.5999830216	29286.5400149897	29912.1700149886	23618.1599906851	36836.4399633408	38892.2500113398	50312.5299705267	30080.6199916583	32853.9800255578	32560.7599553615	28319.4899676293	31198.7399881277	32405.2799930517	31016.4100109711	27997.4200060554	34585.0399742126	31841.1700246204	29628.7599654403	36910.2200053707	33485.8899737466	36137.0700005423	33899.1399707887	32959.2799552511	33754.4800261352	33580.7799800877	36042.3799982481	34584.3799911253	34779.9400174022	41463.1300233006	52874.3799788058	47213.2499831319	40090.4099929035
431	ARE	United Arab Emirates	ARE.1_1	Abu Dhabi	NA	????? ??????	Emirate	Emirate	NA	AE.AZ	924193.919875784	910356.530285358	871314.979792908	911228.610023513	931911.940144602	959494.779966364	886552.080107626	877828.749735706	917170.179980442	924173.160127141	929749.310372991	914080.300210843	892639.340340355	927531.080223009	886270.410048358	958735.600155883	878892.140095295	877017.229857041	879098.830079906	872181.47983595	866295.440091353	886542.160223566	921520.579932682	931417.030356588	854639.189957323	892432.539750073	824287.509917796	890288.319854727	907450.869956799	962345.689697079	844081.210180249	809726.829621432	837022.649898965	870235.60011724	902866.899899371	840811.819662649	858336.819704626	827963.799822778	794187.980129793
432	ARE	United Arab Emirates	ARE.2_1	Ajman	NA	?????	Emirate	Emirate	NA	AE.AJ	23227.3000406474	25076.5300338566	24472.1800045669	25856.8499876559	25800.2699989378	24389.1299971044	26852.9500296712	23230.1399899125	24757.7599633038	25236.9799781144	25500.610007897	25851.7199697495	24883.0999580771	26346.3100386858	24646.9300246239	24334.4600487649	24912.8000131845	25969.6099308729	26849.6599644423	24732.3599624038	25293.8099930882	24439.5500155091	26816.8900549412	27639.5399898887	26206.5300360471	26913.4200083464	26112.4599614292	26440.5799793303	27587.9200307727	31521.580034703	26708.3299609423	25755.7500047982	24546.9999955893	25467.6699956954	25890.979954958	26356.2900196165	25168.3400043547	24736.6600331664	26913.47003299
433	ARE	United Arab Emirates	ARE.3_1	Dubai	NA	???	Emirate	Emirate	NA	AE.DU	302354.629999787	301955.069870502	302032.079959035	317461.350012749	320731.079974622	312729.759880871	302830.849852562	301847.199958086	313322.809855163	321450.079948485	315989.410084754	316197.879976302	313090.599888042	335770.84972024	319637.619934916	319431.169908494	319361.579907566	323940.280153602	323837.269871235	320074.72997579	325787.299759716	312363.859936774	332778.329946727	345045.980168611	333618.450013675	345630.169929098	332966.360159323	351852.660011679	349554.220075577	368352.300077826	328760.389980406	335866.069978505	324814.840000898	339832.989813775	347656.339874983	338811.859962687	342828.920133531	337524.39008826	349420.719845057
434	ARE	United Arab Emirates	ARE.4_1	Fujairah	NA	???????	Emirate	Emirate	NA	AE.FU	43243.6699827313	46973.1400176585	42277.6799811721	48571.3499591351	46280.8900372684	43910.1400050819	41873.0399866104	38009.3000606894	46912.8999994695	46688.9099714756	48068.4000493512	50171.9299612045	47029.5799515247	49115.4100307226	46771.5700023472	46860.6999661326	46552.1799722016	42813.4100717902	43012.0900395811	40683.4500821829	44985.3900125623	43997.5100055337	48119.9899919033	51083.0999711156	48098.3000064343	50867.2199247181	44815.840053767	49200.8000233173	49348.9099604487	54340.15997082	44213.3599968255	47548.9499997199	40803.4399922192	46704.0499870181	46789.9199349284	52213.7599570006	47453.7300329804	45160.4299779832	47017.990038693
435	ARE	United Arab Emirates	ARE.5_1	Ras Al-Khaimah	NA	??? ??????	Emirate	Emirate	NA	AE.RK	58959.9299719334	66542.5200344324	63047.7299765199	67628.8300195634	69125.800018847	64527.5900108516	68215.3900247514	59939.289963007	68737.6799950302	68358.5399560928	68989.970035132	68649.5299503952	64795.0700798482	70244.4600310624	68444.9100068212	65848.439979285	67528.419963181	66246.8900409341	68543.7800398767	65050.5499595553	66799.0199832022	64743.0800411999	71178.0199631453	74079.7500074804	66519.0199914724	72019.4299357384	66945.2499589324	73029.34996292	74012.4200133681	79773.3599646688	67428.0099829435	65520.7600139081	63591.9700291753	66395.6100242138	66191.0599533468	68611.4299809188	63120.7300456464	62090.8100384772	65839.5800062418
436	ARE	United Arab Emirates	ARE.6_1	Sharjah	NA	???????	Emirate	Emirate	NA	AE.SH	137102.679854929	147563.030047089	142678.67985791	150380.139955461	148497.049943119	139182.330114156	138108.210024536	130633.880084038	142319.800043643	142469.399918616	142582.290013984	144973.209913433	141648.750049859	150668.710116744	141852.109997988	138425.089960307	140676.869902998	139663.810020238	140522.030019224	134274.290060997	137202.589939922	133405.729900509	144265.420020401	151345.059906691	145843.589887589	146240.860102504	139396.530155867	143575.259991199	146863.519990206	160312.239985585	135557.700105995	138610.87995258	129654.33994174	136564.260047346	139066.100042954	142770.210027933	135725.800107479	129496.049918383	140605.449875236
437	ARE	United Arab Emirates	ARE.7_1	Umm al-Qaywayn	NA	?? ???????	Emirate	Emirate	NA	AE.UQ	18666.0100238919	20434.7299954295	19456.0299915671	20434.6099933386	20031.9699861407	18838.170024693	19581.2500010729	18512.8099967837	19789.0499902964	19561.9099884033	18872.6099941134	19115.6000065207	17989.159989357	19058.1199698448	18290.0300055146	18093.4900048375	18470.2899947762	18635.8900070786	18788.6499829888	18206.8100149632	19211.059999764	18463.7100152969	20033.1099925041	20856.0900156498	18930.2899902463	20922.7600111961	18482.3399892449	20848.1399850249	21629.1000231504	22592.0999875665	19719.7500151992	19134.3499938846	18741.6000010371	19072.6399788857	19325.989992857	19764.3199730217	19723.959995389	18366.5200150609	19432.6099899411
438	UZB	Uzbekistan	UZB.1_1	Andijon	Andijan|Andizhan	NA	Wiloyat	Region	NA	UZ.AN	32443.3699869514	29549.2499853298	27409.0999843478	33915.0599954631	53423.8400091827	56625.8399759308	60057.7800028399	64931.2799734473	65968.7600190639	39489.9499732032	17498.9200010132	36338.9099891186	29399.3299786597	24114.5099786427	34040.6199792773	47175.0499838628	60753.6899888068	54878.8199454769	51861.5800010711	54930.5999610722	57349.820014745	49110.020002231	32330.1199630573	26694.7999828085	22478.0700002238	23209.0799861066	33663.9499782994	40320.9299850129	49710.869998809	47450.0700175613	46624.7899762839	50839.0899968296	53309.7300149351	51388.2799862176	35486.6399804801	38828.1299827993	28688.7899761498	32170.0999695808	22154.7799730152
439	UZB	Uzbekistan	UZB.2_1	Bukhoro	Bukhara|Buxoro|Mawarranahr|Transoxania|Turan	NA	Wiloyat	Region	NA	UZ.BU	66764.7199598961	75504.8399820775	59743.6699724421	60074.6399812587	68017.7199607473	66030.039961338	61758.5100049302	69060.539915204	70840.4900007397	52905.2700153589	33907.4899833966	52313.9599818289	46139.0899675414	43045.3800058886	51244.0199123397	53217.8599763494	57526.659992652	48609.8199288417	50241.9999893531	54528.3900580648	58681.5700054429	53032.6599341072	43696.6800166368	52132.42995378	41491.0000504944	42799.5499863699	46099.5800005123	44031.4000289403	51614.7799330242	48909.3399811853	48450.9999636114	50802.970002884	54481.2099847905	54181.6899927258	52574.9300231002	48248.0599360466	46993.2500025034	48856.2899916172	43806.4899701178
440	UZB	Uzbekistan	UZB.3_1	Ferghana	Farghona|Farg`ona|Fergana	NA	Wiloyat	Region	NA	UZ.FA	26675.6499848813	29324.6099739224	25075.599990584	32351.1899982039	42095.6199961063	43921.5299989693	44647.3200093601	45560.8699822277	46081.2899652496	26735.8300021961	15376.8400016315	31997.6599909663	21894.8099800348	21313.0199806839	31990.6599700227	38347.7900195587	36897.229989171	35363.7399834823	32787.0099814385	34889.9099732637	37530.8899821974	32348.1499832757	23883.2499824837	21630.3099870104	18697.2699949965	19972.3700019848	30229.690002827	38761.3300139867	40504.8899739832	35061.2799863592	33396.0400013924	36427.5599983223	39684.9000022262	37550.0799890757	31126.5599862188	30107.7099833488	21901.5799721312	29247.3599728346	26094.2399733067
441	UZB	Uzbekistan	UZB.4_1	Jizzakh	Dzhizak|Jizzax	NA	Wiloyat	Region	NA	UZ.JI	21086.8499812335	23942.3299804777	15970.1500048339	17583.2299738228	22400.6399833784	18198.4699901547	20251.5899948888	25703.3799938262	27485.0299984887	17013.849985905	11242.2999921143	19374.5299865603	19402.9999972321	11982.4199926406	18360.6299889311	18320.8699872717	19250.4199952763	14948.2100022621	15670.8999838196	18831.1900036428	23157.7900140937	19026.6500032637	15550.4099977687	17725.8400006276	14101.2099951636	17299.4000097141	17727.3400182966	13678.0899978802	17919.6300004087	14158.2300039083	14499.2699953094	16870.7699992992	18959.3199930899	21501.069985114	20884.4999963641	17621.4299945906	19078.6499816775	22426.5599859655	16041.5799974278
442	UZB	Uzbekistan	UZB.5_1	Karakalpakstan	Qoraqalpog`iston autonomous republic|Kara-Kalpakia|Qoraqalpoghiston|Qoraqalpog`iston|Qoraqalpoghiston Respublikasi	NA	Repuplikasi	Autononous Region	NA	UZ.QR	11854.6999980211	9521.72999383137	7365.3799769897	6205.89000356942	8724.42999919318	9689.50998943299	7130.91000015661	9234.57000286877	10758.1100042984	7601.95999681205	5718.04999319464	10809.9599870741	7459.01999102533	8099.12999142706	9940.40997809358	9412.9200081937	9929.50999365747	9972.20999904536	9308.79002251476	11054.6199676543	12496.9200077634	14462.8299928363	18197.4400042742	8542.46000619978	9652.18000043929	9563.53999362141	12958.8299894314	10239.4399906788	11412.3399649486	10795.4399924651	8866.01999442279	10042.0300083682	10589.9300253093	14299.7400202081	13934.5999846607	11854.5900109708	10425.5799873769	11703.6099688858	11362.959990859
443	UZB	Uzbekistan	UZB.6_1	Kashkadarya	Kashka-Dar'ya|Kashkadar|Kashkadar'ya|Qashqadaryo	NA	Wiloyat	Region	NA	UZ.QA	114662.629969044	142746.220039278	98427.2700710297	124478.719999632	130773.100066841	112359.849941393	131586.139993438	125580.290019661	138743.609905578	104976.770029128	65802.6799200531	97561.1399286389	88114.5300294049	87617.3899358343	100390.359973505	112334.630103292	109673.480042962	94829.6499350835	101838.959868982	97172.2400421798	104363.790053688	107226.11005347	84897.2800052762	92784.800034184	80975.8200009018	78054.9901030343	93586.4099991564	85879.5200194288	102608.999988381	94882.9701054674	105110.669990709	100625.779980797	108911.059999663	118269.810071379	109314.700039409	103697.769942001	100137.379933521	97500.9999005646	90115.9098837972
444	UZB	Uzbekistan	UZB.7_1	Khorezm	Khiva|Khwarazm|Khorazm|Xorazm	NA	Wiloyat	Region	NA	UZ.KH	8103.91000243276	8832.67999647558	6776.22999361157	6224.22000214271	8446.59999948367	8393.49000051431	6919.61999469623	9639.87999787927	11051.8399881274	7787.47999936342	4778.04999724776	10049.3299956918	6398.4599994123	7084.14998993278	6097.37000267208	6250.02000681683	6192.67000157945	6250.77000103146	5687.51999960281	7583.37999724038	8350.19999603555	7136.12000204809	7437.77000010014	5412.6499935817	4213.03000594303	5888.52999389172	6410.19000305422	6158.29999836348	6981.54000164941	5789.01999530382	4978.8399944324	6533.65999536775	7266.0099832844	7852.44999399781	6654.03000123799	5714.05999319255	5930.19999179244	7435.83000454307	6964.52000278234
445	UZB	Uzbekistan	UZB.8_1	Namangan	NA	NA	Wiloyat	Region	NA	UZ.NG	23865.1399881393	26559.0799895823	28937.2799897939	35124.0499805287	45550.3499828689	41689.0100101326	45637.9399935976	47017.5900010914	52725.089987345	36853.4199607596	18323.9899998102	34633.6999981105	30410.2199893892	24580.4199823663	38132.3199766725	46572.6499947719	43254.7399819959	40595.6799977571	35785.119991973	43829.2299888972	45399.1199837215	40847.8199886009	28222.1299859285	25558.8100024648	25522.4800037798	21459.7499900386	37495.0899749286	37729.099987546	39250.3599737082	34981.810000021	33058.2299782857	36179.5799822863	39896.2399958484	37114.8999829367	34423.5300053358	33890.6799872369	29448.9599800855	30679.529985562	26601.9299739003
446	UZB	Uzbekistan	UZB.9_1	Navoi	Navoiy|Navoiy	NA	Wiloyat	Region	NA	UZ.NW	24863.7099903822	26005.1800015047	19527.6499829758	21804.3599977233	30473.6699934788	24277.9199925065	25680.3300015628	32640.7999985516	34331.7299837694	21682.3599896505	13661.1599953305	23843.3799633682	20301.0699827671	19908.4299808964	23995.979987137	23026.3399891984	23879.8899859395	22132.5300037805	21241.1099848952	24283.2400043905	27663.9599986803	23861.6099971887	20331.1099870577	19851.7399866413	14166.5200020596	17692.8999910187	18903.0399862267	16528.470005963	20001.3199972454	18091.5899908021	18846.1599861756	22280.8899942543	26666.6700074766	25739.7600111738	25459.0899789259	22955.0500045717	18293.0299791992	22816.1499962807	20427.9599829763
447	UZB	Uzbekistan	UZB.10_1	Samarkand	Samarqand	NA	Wiloyat	Region	NA	UZ.SA	31010.0999970995	29695.6800164729	22958.5199850127	26779.709989151	43971.1299752314	38067.3699891549	43724.4300004076	49272.819992438	50506.1600009352	24029.4199835137	10351.079999974	25488.8999532461	23415.719999671	17432.2400055621	28852.1099797413	32796.8699940164	31000.4499991778	31941.6499843132	32755.2899860181	36315.1899739522	39879.8799952455	31480.8399849292	23613.7699973136	23484.8100005388	19416.3800053149	23145.8600038085	23725.5100086331	23386.6300147213	27584.6799859349	30110.4799830038	31654.0800165702	33205.2599802148	39429.9899977669	34714.1199733168	29261.6499891356	30610.1799989343	23905.0899822935	28337.7599623203	24826.5799721181
448	UZB	Uzbekistan	UZB.11_1	Sirdaryo	Syr-Dar'ya	NA	Wiloyat	Region	NA	UZ.SI	16327.6999826543	18279.2899954617	12414.2200012431	14983.5700034872	19989.1399959028	18178.2199815884	19624.3799962886	20582.349999398	22921.9799906611	11911.1200004742	7401.20000261627	14719.3799870014	15521.0099897832	10735.0899861567	16115.7999895364	18101.720004268	14754.0499888342	14110.1299884822	14166.6800048333	18464.6199932061	21612.6999965087	17431.0099901333	12877.1899894476	11214.0500050727	9810.0499892775	9060.56999832392	15725.3599887714	13790.7299984489	17240.6699853707	13125.9700011313	14182.8199974038	15659.9499898218	16621.7499949187	16724.8999883533	16850.8299878314	15024.4699912816	13933.0599837154	17223.6699791104	14417.8199838996
449	UZB	Uzbekistan	UZB.12_1	Surkhandarya	Sukhan-Dar'ya|Surxondaryo|Surkhan-Dar'ya	NA	Wiloyat	Region	NA	UZ.SU	17425.6199979782	18769.539991051	16389.710004868	18849.5499991514	24936.8500091024	18121.0099974088	19989.0999868512	23814.3699903935	26499.9799783528	22996.2499789298	8737.68999007344	19230.9899666011	16163.9499992281	17257.3099885229	19403.159997277	22596.1399876997	21389.4699959923	16236.2599926293	14717.0699903872	16816.4099913109	22016.649984723	21955.3099994119	16457.4199832082	15016.43997561	11816.8599963784	12841.5999988411	19940.5199891645	17404.8699874282	20012.1999898963	17192.3199880309	15153.989992002	15978.2299875952	20378.679989161	23730.3299786896	20506.2999918833	22620.949983038	19574.0599881858	22199.2799740285	23409.2199777365
450	UZB	Uzbekistan	UZB.14_1	Tashkent	Taschkent|Toshkent	NA	Wiloyat	Region	NA	UZ.TA	106615.999990456	117147.779975921	74986.3299503177	84265.4599324781	87738.8300158009	82222.0299871713	89564.9799970314	93905.9499806017	95638.9900161102	67954.0599622205	59617.2999989316	88751.9300002158	115161.769970596	58562.7799795866	84785.6299790591	86437.4899651539	78398.1199927237	68788.6099930294	69913.3900279179	83593.2399667725	86487.9199745003	75817.939988045	70017.2299504727	76812.2800244931	63304.8699941467	63606.859989997	78278.6699845251	76481.8799750805	77763.1699977331	66669.999947872	71826.539975103	74357.5999728385	79409.7299898453	75868.5599650145	91303.7899452895	91729.3099960983	79593.7000166923	93148.3199948072	79655.8399853706
451	UZB	Uzbekistan	UZB.13_1	Tashkent City	NA	NA	Shahar	City	NA	UZ.TK	60144.6599872112	82419.9300899506	48357.8300744891	50644.1600142717	46986.3900361061	42643.1299980879	47811.3400625587	47280.4299974442	48120.9799919128	38528.879995048	33956.7000108361	46438.9700001478	62943.0100159645	34791.7699555159	49881.7500010729	50943.0799198151	43696.6999641657	39741.4500184655	41583.490013957	45704.4200150967	45234.5499638319	42574.8299406767	39956.2500162125	45787.0500239134	43448.7799717784	39296.6999998689	51799.2600123882	47867.6099441051	43772.7399991751	41687.2800136805	43534.1499893665	45797.2400074005	43799.1500165462	44081.0900033712	55859.9199887514	51195.0500186682	44556.85995996	57904.4899973869	50716.3300079107
452	YEM	Yemen	YEM.1_1	`Adan	Aden	???	Muhafazah	Governorate	24	YE.AD	20492.3899851739	16542.1500066295	22290.8600220233	18488.8399754465	17087.2199998349	14427.6899872031	17602.5300243199	14459.730012536	14800.339981392	21206.2800017931	18655.4600252993	21893.440033	19242.549996756	19934.7199817151	16830.0900223553	8502.97000715509	5300.20999475382	3937.92999037169	5852.91000171565	5719.25001200475	6950.95999689773	7585.7999949418	11344.0099934936	8904.739990592	10589.8300058078	11712.2500126362	8880.11999489926	7576.759998044	6095.57999427617	6505.54001201317	5637.97001220286	5757.17998894304	5670.3800069727	6986.07999593019	8198.68998612463	10871.0599872489	8754.31000079215	8858.06000597775	8277.74000370502
453	YEM	Yemen	YEM.2_1	Abyan	NA	????	Muhafazah	Governorate	12	YE.AB	3556.83999601379	4518.46999684721	5943.88998684287	5101.90000166744	4553.85999507457	3681.839999469	3597.48999790847	4105.68999516778	4269.43999695778	4803.90999658033	3968.10999487154	4690.09000418521	4822.38999931142	5662.15000079572	5429.17000124976	1789.45000313036	563.22999869287	681.060000900179	637.340000545606	1136.89999808371	2364.28000103496	2328.17000139877	2846.11000025459	3535.89000063576	2522.05000208132	2458.70999258384	2967.21999393217	2676.649999924	2245.35000237636	1488.48000235111	1115.40999818221	1257.08999783546	969.649997485802	1601.36999977194	1119.98999818973	1972.49999346398	2270.60000158474	2593.44999713078	3128.54999509454
454	YEM	Yemen	YEM.3_1	Al Bayda'	Albaidah|Al Baidha|Al-Baydha|Al Beida|Baidaa|Al Bayda	???????	Muhafazah	Governorate	14	YE.BA	2725.94999512285	2191.80999915488	1580.85999997519	1137.07999840379	1055.52999772131	1061.23999991082	1750.6900012698	1502.72999620996	1629.48999807984	1276.48000010476	914.369999479502	1117.74000077695	1562.66999881156	1513.33000005037	1477.28999851085	377.05999991484	257.059999501333	338.109999019653	484.409999463707	271.349999239668	451.910000346601	413.549999786541	518.499999830499	676.150002969429	140.339999848977	221.669999726117	272.569999899715	180.649999532849	240.439999945462	558.229997400194	304.720000064	151.77999974601	305.299999265	363.759999670088	192.500000368804	146.949999665841	269.270000461489	344.849999178201	430.859999701381
455	YEM	Yemen	YEM.4_1	Al Dali'	Al Dhale'e	??????	Muhafazah	Governorate	30	YE.DL	1664.75999806076	1436.56999798864	1702.36999896728	1214.83999941871	871.509999699891	582.320000775158	840.169998887926	1105.55000010505	1349.88999792933	1042.22000106983	703.519997810945	1372.94999969378	1450.72999827191	1529.01999859512	1166.11000044085	101.559999460354	113.009999254718	141.059999456629	158.159999279305	45.6399997361004	230.319999333471	208.969999661669	164.539999587461	102.439999422058	11.8900000825524	24.2000000625849	34.7299999278039	91.7300004158169	70.3800002038479	122.870000317693	55.0800001639873	39.2300000078976	94.3999999500811	104.419999549165	82.9899993669242	92.3899998944253	139.919999765232	200.829999864101	207.539999574423
456	YEM	Yemen	YEM.5_1	Al Hudaydah	Al Hodeida|Al-Hodeidah|Al Hudaidah|Hodiedah|Hudaidah	???????	Muhafazah	Governorate	18	YE.HU	16002.2999874968	14743.1400196049	13391.5500148199	12799.889993798	11838.5399945155	9703.79000195488	11356.0699930731	10461.7500150967	12734.4899813011	13005.7700172383	11021.2000001334	14133.7300069276	14397.8699982185	13815.3400064483	12509.7800023183	4546.10000193305	3518.600001432	4129.23999782465	6490.68999290094	3960.41000289842	3218.82000004314	3135.45999730937	3101.42000165582	2838.30999253318	2659.13000014052	2932.45999870636	2992.00000013039	3330.94999904744	3477.28999187797	5488.86999408714	4401.37999907136	2817.88999918289	3760.0200010594	4097.96999673545	3697.09000821598	3925.86000500619	4672.82999816909	4077.97999401018	5035.49999837577
457	YEM	Yemen	YEM.6_1	Al Jawf	Al Jouf|Aljowf|Jawf	?????	Muhafazah	Governorate	16	YE.JA	102.390000373125	87.4099992047995	136.330000687391	133.179999381304	86.1800004057586	63.2499997839332	90.8299996592104	55.5999995637685	135.770000502467	85.6900005657226	76.5000007320195	99.8600002024323	161.9199991934	146.809999123216	117.380000039935	84.7300004456192	46.1199995316565	27.9099999610335	21.0500000435859	7.87999998219311	17.9099999722093	20.4099999237806	12.0899999756366	5.48999992758036	13.3700000941753	28.7999999038875	23.2399999164045	26.2599998451769	36.5800002142787	54.9599996581674	23.6099999323487	26.4099997896701	39.3000001609325	53.9899995476007	55.9999998062849	58.8199994526803	88.8800005875528	84.2699998468161	81.7800002247095
458	YEM	Yemen	YEM.7_1	Al Mahrah	Al Ghaydah|Al-Mahara|Almaharah|al-Mahra|Mahra	??????	Muhafazah	Governorate	28	YE.MR	1249.51999743842	1406.46000207029	1370.83999901637	1412.34999657422	1244.3400006406	891.359998332337	1156.96999971196	980.069998756051	942.580001361668	1182.09999964945	1064.61999669857	1363.52999949083	1372.28999752365	1634.25999990106	1327.20999598503	1149.10999619216	873.610001318157	1105.76999780908	644.26999967359	517.339999536052	736.560000006109	929.439999813214	1045.1000001058	1236.98999751359	1165.05000183731	1380.25999539346	1183.82000213116	1080.86000033841	1142.66000040621	1046.17999924906	723.210000986233	693.899998398498	857.239998973906	1079.92999884859	1006.39000244439	1154.86000001803	1300.36999873817	1356.08999785781	1481.74999852479
459	YEM	Yemen	YEM.8_1	Al Mahwit	Almahweet|Mahweet	???????	Muhafazah	Governorate	27	YE.MW	1516.84999999776	1052.73999946937	512.479999683797	679.159999895841	422.599999783561	113.219999726862	689.779999405146	623.749999914318	594.269999571145	480.099999835715	148.309999782592	246.419998923317	768.68999876827	592.80000025779	604.479998800904	117.789999818429	84.139999769628	68.3099998235703	100.360000023618	29.6299997195601	118.889999909326	109.299999909475	79.1799997203052	49.3899997621775	4.52000004053116	7.29000001773238	12.949999993667	12.6899998988956	22.7699999772012	42.4600000921637	21.2500000223517	11.1399999689311	18.1600001119077	22.1199999786913	10.0300000868738	9.9099999871105	32.149999987334	38.8699999824166	60.160000115633
460	YEM	Yemen	YEM.9_1	Amanat Al Asimah	NA	????? ???????	Muhafazah	Governorate	13	NA	36037.2500406131	29655.1199718229	30214.1600582823	25261.6599629521	20645.9800203145	18998.549978679	23746.7999631017	22254.1400475651	21623.6799530536	22402.7600513157	25307.8900260087	29977.2799730841	26774.1099531353	26428.7200053185	19805.640040189	2133.27999850549	915.710001247004	2021.95999966376	2729.82999995165	752.809999221936	661.300000453368	685.009999927133	748.399998242036	645.790000816807	623.899998292327	841.430001426488	945.839999722317	904.599999517202	1001.3900007382	6085.94000637531	3168.82000127248	1181.40999882296	1561.08999771625	1388.24999727309	1267.0000001844	1364.07999924757	1416.19000324979	1562.37999717891	1583.23999805748
461	YEM	Yemen	YEM.10_1	Amran	'Amran	?????	Muhafazah	Governorate	29	YE.AM	6960.55000909418	4665.20000004396	3323.45999817364	3199.06999669224	2077.81999653019	1132.52999991737	2086.26000194438	3353.25999877602	3691.14999814332	3327.37000401877	2294.43999490701	3463.08999430947	3563.04999680072	3362.74000395834	2600.34000157379	525.069999780506	399.319999637082	433.809999197721	524.58999914676	107.699999243021	447.439999921247	404.539999682456	335.779999170452	190.429998911917	46.8200000543147	83.1699993498623	101.529999800026	86.6100000608712	119.410000117496	445.680000713095	121.490000111982	82.2999997939914	148.409999094903	150.630000274628	100.910000126809	98.1600001361221	194.510000111535	226.489999219775	281.379998758435
462	YEM	Yemen	YEM.11_1	Dhamar	NA	????	Muhafazah	Governorate	20	YE.DH	5035.72999708354	4116.44998867065	3575.98999309726	2493.50000494905	1703.65999903344	1465.65999953449	2313.97999440879	2491.93000456505	3054.35000053421	2872.70999619365	2850.18999251537	4382.14001002163	4346.92000350542	4479.14999405295	2856.07000302337	468.499998642132	265.979999406263	357.309998521581	550.289999838918	126.639999762177	414.619999213144	416.37999981083	313.58999880217	239.93999908492	85.8899994529784	153.290000170469	157.189999789	143.539999857545	164.869999984279	651.690000474453	165.910000016913	158.720000049099	240.7899994459	244.989999815822	189.669999184087	180.529999818653	282.199999894947	338.849999420345	414.659999296069
463	YEM	Yemen	YEM.12_1	Hadramawt	Hadhramaut|Hadhramawt|Hadhramout|HadramautHadramout	??????	Muhafazah	Governorate	19	YE.HD	96947.1599419434	92777.5199492164	94013.8500507697	88402.1499969512	83622.1399929617	78165.8599912282	75739.8500170037	73795.4500131048	80884.3400202915	92258.7800171189	90522.4600159377	103422.409992518	106372.219946148	105102.919917583	92311.4300068207	71103.3100152183	46134.3599964231	39556.9600010104	34803.1700023618	39247.200007882	34064.6400247533	46968.7000357732	58108.9700476676	68225.9200400002	58756.8700621389	65823.560010545	49770.8000136875	45682.809969319	44635.4700249899	40343.6799928714	35216.8300007731	50627.249965908	55983.9599827714	69998.5099529736	68403.1999665834	73288.2300061584	75293.6200316194	75538.4199936204	73424.7399628311
464	YEM	Yemen	YEM.13_1	Hajjah	Hajja	???	Muhafazah	Governorate	17	YE.HJ	2365.66999708302	2065.14999764599	2194.61000023037	2301.11999788508	1852.67000080273	1646.32999950647	2199.69999674708	2043.05999904685	2162.49000169337	1536.56999935396	1068.48999888822	1639.57999884523	1685.43999824487	2206.96999991685	1936.80000159144	1140.61000076495	860.999999461696	934.359998028725	882.009999878705	556.919998837635	749.249999053776	762.090000919998	591.549999224022	474.319998918101	200.099999593571	252.999999698251	318.549998709932	353.519999431446	455.35999972187	682.759999997914	579.729998813942	401.909999225289	474.229999089614	405.650000389665	341.369999444112	290.280000403523	363.620000369847	372.829998865724	491.679999247193
465	YEM	Yemen	YEM.14_1	Ibb	NA	??	Muhafazah	Governorate	11	YE.IB	8038.70999662578	5827.11998743191	5113.17999525741	3734.11999995634	2329.97000404075	1775.36000156961	2387.6899981834	3698.67999779992	3317.71000417694	3078.97999842651	3380.11000667699	5622.69999932498	5780.80999591947	5027.46999512613	3468.68999042548	381.379998996854	267.409999400377	459.669999303296	495.249998444691	109.029999621212	421.839999428019	422.959999350831	329.849998768419	221.489999094978	79.1199998259544	132.379999492317	143.710000224411	147.509999888018	156.340000057593	756.73000074923	247.140000339597	149.379999225959	225.769999334589	246.700000025332	199.170000117272	181.629999563098	300.409999523312	332.789999894798	423.84000018239
466	YEM	Yemen	YEM.15_1	Lahij	Laheg|Lahej|Lahj|Tuban	???	Muhafazah	Governorate	25	YE.LA	5260.14999788627	5347.66999913938	6772.42000327632	5847.49999427795	4807.75999795832	3851.65999790467	4854.45000185072	4771.82999402285	5146.19999198616	6046.34000075981	4874.13000769354	6348.85999131948	6203.2200042177	6956.50999947637	6462.45999332517	984.479998158291	387.149998662993	454.159998463467	327.689998690039	729.579998126253	1904.35000016913	2525.58999687247	3396.76999905147	2594.55000012554	2289.05999932624	2570.69999836758	2545.93000208773	1819.67999815941	1511.48999968916	1603.87000201643	1093.33999916911	1220.28999947757	1035.6599989403	1605.57999636978	1717.38999876752	2098.54999253713	2135.40999877267	2203.05000002868	2371.94999335706
467	YEM	Yemen	YEM.16_1	Ma'rib	Mareb|Marib	????	Muhafazah	Governorate	26	YE.MA	22809.4899908435	21112.6800404862	22612.3600252941	18987.7499767393	20472.3499948923	23046.8600017373	24996.6299611833	24889.7400216442	25283.3000045344	20100.709973285	23872.2000396699	24869.9300385918	31546.8999876436	26871.6200340465	26714.9900149554	23648.4499700852	18939.0700150114	17433.7600140944	20242.6400094256	18753.5900082625	19657.0299826879	17581.6000065636	16090.6100488547	17703.359979691	14728.7700272221	16447.959950272	15671.4700327478	13570.1100266222	15446.7300002221	17108.2799684983	17638.0099902507	14531.7099519633	17350.790023692	18339.4699792359	18970.7300029472	16243.0499976669	18507.3200170361	18081.6000042818	17650.4099349827
468	YEM	Yemen	YEM.17_1	Raymah	NA	????	Muhafazah	Governorate	31	NA	12.5800000037998	14.759999986738	15.5700000617653	16.8200000151992	14.9399998690933	9.67000005207956	14.3700000531971	18.6300001107156	20.3799998909235	14.7099999133497	7.08000004477799	11.869999859482	13.8100000582635	20.9000000953674	17.5499999523163	4.45999998785555	4.01999999396503	3.24999997764826	4.01000000722706	3.12000000663102	8.19000006839633	5.35000000707805	3.91999999247491	2.72999998182058	0.0599999986588955	0.279999997466803	0.800000006332994	1.00000000558794	1.52999999187887	2.10000001080334	1.51000000350177	1.42999999783933	1.6199999935925	2.35000002011657	0.630000008270144	0.169999999925494	0.760000012814999	1.05999997258186	1.76999996602535
469	YEM	Yemen	YEM.18_1	Sa`dah	Sa'ada|Saadah|Sa'da|Saidah|Sa'adah	????	Muhafazah	Governorate	22	YE.SD	3798.80000830814	3746.34000862949	3792.47999938391	3572.57999453694	3615.80999352038	3580.64999794029	3823.50999158248	3434.91000485793	3742.47000536323	4043.80000840127	3310.01000236534	3641.39000944421	3692.11000267789	4064.03999625146	3462.23999714851	1817.48999442905	1594.8600000497	1657.97000129521	1542.49999971874	1342.61999879405	947.92000066489	725.170000229031	589.089999826625	525.110000902787	330.859999995679	336.669999973848	412.189999224618	419.069999985397	502.679999623448	737.699998626485	680.619998876005	715.800006715581	550.199999768287	470.149999596179	379.179999595508	322.220000550151	445.330000925809	495.800000451505	545.579999610782
470	YEM	Yemen	YEM.19_1	San`a'	Sana'a	?????	City	City	23	YE.SN	16796.6799851935	13888.750009995	13186.5900018457	11644.2299994566	9404.86999128573	8928.46999045275	12040.7900105882	10869.4099980574	10693.4399935827	10221.5699920971	10064.5499887355	13056.2999976706	13535.8000196423	12797.9899986535	9420.14999427646	1119.38000012562	724.749999158084	1237.4299970381	1587.4899980817	348.259999088943	720.719999354333	735.209999285638	614.609998997301	408.789998820052	153.019999442622	267.899999730289	332.909999296069	325.290000300854	434.660000760108	2432.60998973437	960.409999404103	497.489999104291	670.659998653457	600.270000480115	477.030000103638	473.96000049077	702.380000710487	812.759999707341	910.629998698831
471	YEM	Yemen	YEM.20_1	Shabwah	Shabwa|Shibwah|Ataq	????	Muhafazah	Governorate	21	YE.SH	29979.6300045829	35811.1699473448	41983.3499448728	37204.0800224617	26774.530029878	56813.2199904379	63299.6399759371	46153.9099070113	53289.6499928012	48526.6000201385	43848.2699767184	45235.8500065822	33419.2199944686	57437.6599540487	52661.7300287858	8490.38999217749	6687.23001015745	7636.92998212762	7451.83000255749	7390.34000196494	7571.88998705894	9050.6399885118	7786.88001426868	6402.19996889308	6221.13998512179	6493.91001760028	6146.20001278818	5564.03000427037	7589.91003595293	6806.29997993261	6696.16999398731	5426.96001150832	6306.68998887017	5172.38999909163	4816.20999816619	4522.44997774996	4113.75000175461	3996.85000337102	4429.75001107156
472	YEM	Yemen	YEM.21_1	Ta`izz	Taez|Taiz|Taizz	???	Muhafazah	Governorate	15	YE.TA	12029.3400073908	11404.409993384	10384.0799877997	8244.96999159828	6451.35000185482	6026.77999487706	7417.51001507416	8257.51000922918	8473.55999172106	7997.74999431521	8230.14999033138	10485.609997794	11430.7499773391	11203.4600012153	9852.63000608049	2907.43999577314	1904.4100019671	1876.97000177205	2365.70000005327	1766.12000056729	2087.84999847598	1611.67999666184	1437.73999781534	1211.61000361666	857.160000221804	952.070003483444	1135.53000457026	988.689997997135	977.149996994063	1572.41999513656	1267.44000215828	791.450000021607	999.559999592602	1154.36999882758	1049.60999593697	979.740002615377	1111.17999866605	1110.45999980159	1308.11000025272
[truncated: 69 more columns]
