# Supplementary material for: Estimating the collapse of Afghanistan’s economy using nightlights data
Source: PLoS One. 2024 Dec 13;19(12):e0315337. doi: 10.1371/journal.pone.0315337 (PMC11642984; doi:10.1371/journal.pone.0315337)
Supplement: S1 Data — (ZIP) [file pone.0315337.s009.zip › Data_and_Code/2024_Submission1_NTL_SCPI_Calculation.R]

rm(list=ls())
library(aTSA)
library(tidyverse)
library(xts)
library(dplyr)
library(reshape2)
library(scpi)
library(xtable)
library(ggplot2)
library(extrafont)
library(WDI)
library(texreg)
library(ggpubr)
loadfonts(device = "all")
print("Packages loaded")

## Import previously created data
load("afg_ntl_data.Rdata")

## Drop non-neighbors
country_codes <- c("AFG", "IRN", "PAK", "TKM", "UZB", "TJK") # excluding China 
keep_indx = sapply(country_codes, function(code) startsWith(colnames(df), code))
keep_indx = as.logical(rowSums(keep_indx))
df = df[,keep_indx]
names <- subset(names, substr(GID_1, 1, 3) %in% country_codes)

# create xts 
dates = seq(from= as.Date("2014-01-01"), to = as.Date("2022-12-01"), by = "month")
df_xts = as.xts(df, as.Date(dates))

# Create quarterly, bi-annual, and annual panels
ep = endpoints(df_xts,on = 'months', k=6)
df_xts_q = apply.quarterly(df_xts, FUN = mean)
df_xts_a = apply.yearly(df_xts, FUN = mean)
df_xts_ba = period.apply(df_xts, INDEX=ep, FUN=mean)  

# Change dates to end of the month
index(df_xts) = seq(as.Date(index(df_xts)[2]),length=length(index(df_xts)),by="months")-1
index(df_xts_q) = seq(as.Date(index(df_xts_q)[1]),length=length(index(df_xts_q)),by="quarters")+30
index(df_xts_ba) = seq.Date(as.Date(index(df_xts_ba)[1]),length=length(index(df_xts_ba)),by="6 months") +30

#####Define helper function to format data for SCPI Package
gen_scpi_data = function(df, event){
  # prepare data frame 
  df_sc= data.frame(1:nrow(df),stack(as.data.frame(coredata(df))))
  colnames(df_sc) = c("time.var", "NTL", "id.var")
  #df_sc$time.var = as.Date(index(df))
  df_sc$time =as.factor(as.character(index(df)))
  plot(df_sc$NTL[which(df_sc$id.var == "AFG")], type ='l')
  
  
  ## Set parameters for data preparation
  id.var = "id.var" # ID variable
  time.var = "time.var" # Time variable
  #period.pre = df_sc$time.var[1:event] 
  period.pre = (1:event) # Pre-treatment period
  #period.post = df_sc$time.var[(event+1):nrow(df)] 
  period.post = ((event+1):nrow(df)) # Post-treatment period 
  unit.tr = "AFG" # Treated unit
  unit.co = unique(df_sc$id.var)[-1] # Donor pool
  outcome.var = "NTL" # Outcome variable
  #constant = TRUE # Include constant term c -> not needed when setting cov.adj constant
  cointegrated.data = TRUE # Cointegrated data
  cov.adj = list(c("constant")) #, "trend"))
  # cov.adj = list(c("constant"), "trend"))
  
  data_sc = scdata(df_sc, id.var = id.var, time.var = time.var, outcome.var = outcome.var,
                   period.pre = period.pre, period.post = period.post, unit.tr = unit.tr,
                   unit.co = unit.co, cointegrated.data = cointegrated.data, 
                   cov.adj = cov.adj)
  
  return(list(data_sc, period.pre, period.post))
}

# Set parameters for SCPI Package
sims = 500 # Number of simulations
u.order = 0 # Degree of polynomial in B and C when modelling u 
u.lags = 0 # Lags of B to be used when modelling u
u.sigma = "HC1" # Estimator for the variance-covariance of u
u.missp = TRUE # If TRUE then the model is treated as misspecified
e.order = 1 # Degree of polynomial in B and C when modelling e 
e.lags = 0 # Lags of B to be used when modelling e
e.method = "gaussian" # "qreg" # Estimation method for out-of-sample uncertainty 
lgapp = "linear" # Local geometry approximation

# Remove 2014 
df_xts = df_xts[-c(1:12),]
df_xts_q = df_xts_q[-c(1:4),]
df_xts_ba = df_xts_ba[-c(1:2),]
df_xts_a = df_xts_a[-1,]

event = c(77,26,13, 6) 

df_xts_list = list() 
df_xts_list[[1]] = df_xts
df_xts_list[[2]] = df_xts_q
df_xts_list[[3]] = df_xts_ba
df_xts_list[[4]] = df_xts_a

ret_sc=list()
ret_sc[[1]] = gen_scpi_data(df = df_xts, event = event[1]) # monthly 
ret_sc[[2]] = gen_scpi_data(df = df_xts_q, event = event[2]) # quarterly
ret_sc[[3]] = gen_scpi_data(df = df_xts_ba, event = event[3]) # bi-annual
ret_sc[[4]] = gen_scpi_data(df = df_xts_a, event = event[4]) # annual


##### Create weights table #####
weights_table = matrix(NA, ncol(df_xts),3)
colnames(weights_table) = c("Monthly data", "Quarterly data", "Bi-annual data")
row.names(weights_table) = c(sort(colnames(df_xts)[-1]),"AFG")

for ( i in 1:3){ 
  data_sc = ret_sc[[i]][[1]] # processed data
  period.pre = ret_sc[[i]][[2]] # Pre-treatment period
  period.post = ret_sc[[i]][[3]] # Post-treatment period 
  
  set.seed(2022)
  w.constr = list(name = "simplex") 
  res.est = scest(data = data_sc, w.constr = w.constr)
  
  weights_table[,i] = round(res.est$est.results$b,4)
  
  # Export fitted values for quarterly specification to later include in GDP regression results
  if( i ==2 ){ 
    scpi_quarterly_fit = rbind(res.est$est.results$Y.pre.fit,res.est$est.results$Y.post.fit)
    scpi_quarterly_fit = as.xts(scpi_quarterly_fit, as.Date(index(df_xts_q))) %>% 
      apply.yearly(FUN=mean) %>% as.data.frame()
    afg_scpi_fit = tail(afg_ntl,nrow(df_xts_a))
    afg_scpi_fit$NTL = scpi_quarterly_fit$V1
  }
}

# Save afg_scpi_fit for later analysis
save(afg_scpi_fit, file =  'afg_scpi_fit.Rdata')


# Prepare table of weights
colnames(names) = c("Country", "Province")
names = rbind(names[,1:2], c("Intercept", "-"))
table = as.data.frame(cbind(names, weights_table))
table = rbind(table[nrow(table),], table[-nrow(table),])

# Table of only non-zero elements
print(xtable(table[which(table[,3] > 0 | table[,4] > 0 | table[,5] > 0),]), 
      include.rownames=FALSE)

##### Create SCPI Results #####
scpi_results = list() 
for ( i in 1:3){
  data_sc = ret_sc[[i]][[1]] # processed data
  period.pre = ret_sc[[i]][[2]] # Pre-treatment period
  period.post = ret_sc[[i]][[3]] # Post-treatment period 
  
  set.seed(2022)
  w.constr = list(name = "simplex") 
  res.est = scest(data = data_sc, w.constr = w.constr)
  
  res.pi = scpi(data = data_sc, sims = sims, e.method = e.method, e.order = e.order,
                e.lags = e.lags, u.order = u.order, u.lags = u.lags, lgapp = lgapp,
                u.sigma = u.sigma , u.missp = u.missp , 
                w.constr = w.constr, verbose = TRUE)
  
  scpi_results[[i]] = scplot(result = res.pi, plot.range = (1:nrow(df)), 
                label.xy = list(x.lab = "Date",
                                y.lab = "Aggregated log(NTL) of Afghanistan"))$plot_out 
  
}


# Create custom plots
plot_list = list()
for ( i in 1:3 ){
  pred_scpi = as.data.frame(cbind(scpi_results[[i]]$plot_env$dat$Y.act, 
                                  rbind(scpi_results[[i]]$plot_env$result$est.results$Y.pre.fit,
                                        scpi_results[[i]]$plot_env$result$est.results$Y.post.fit)))
  colnames(pred_scpi) = c("Observed", "Synthetic Control")
  pred_scpi = as.data.frame(gather(pred_scpi, "Legend", "NTL"))
  pred_scpi$Date = as.Date(index(df_xts_list[[i]]))
  
  # Confidence Intervals
  predCI = matrix(NA, length(scpi_results[[i]]$plot_env$result$est.results$Y.pre.fit),3)
  predCI = as.data.frame(rbind(predCI, 
                               scpi_results[[i]]$plot_env$result$inference.results$CI.all.gaussian))
  colnames(predCI)= c("lwr","upr","len")
  predCI$Date = as.Date(index(df_xts_list[[i]]))
  predCI$NTL = scpi_results[[i]]$plot_env$dat$Y.act
  
  p = ggplot(data=pred_scpi, aes(Date, NTL, colour = Legend)) +
    geom_point(shape=c(rep(16,nrow(df_xts_list[[i]])),rep(16,nrow(df_xts_list[[i]])))) + 
    geom_line() +
    scale_colour_manual(values=c("black", "blue")) + # breaks =c("Offical GDP", "NTL GDP Estimate", "SC GDP Prediction") ) 
    geom_errorbar(data=predCI, aes(ymin = lwr, ymax=upr), 
                  alpha =0.5, col = "blue") +
    
    geom_vline(xintercept = predCI$Date[event[i]], col = "black", linetype= "dashed")+
    ylab("log(NTL)") +
    theme_bw() +
    theme(axis.title.x = element_text(size = 12, vjust=-.2)) +
    theme(axis.title.y = element_text(size = 12, vjust=0.3)) +
    theme(legend.position = "bottom") + theme(legend.text=element_text(size=12))
  
  plot_list[[i]] = p
  
  ggsave(p, filename = paste0("FigS1_", i ,".tiff"), width = 9 , height = 4, dpi = 500, compression = "lzw")
}

SC_names = c(
  "(a) Synthetic control based on monthly data",
  "(b) Synthetic control based on quarterly data",
  "(c) Synthetic control based on bi-annual data"
  
)


combined_plot = ggarrange((plot_list[[1]] + labs(title = SC_names[1]) + theme(plot.title = element_text(size = 14, face="bold"))),
                          (plot_list[[2]] + labs(title = SC_names[2]) + theme(plot.title = element_text(size = 14, face="bold"))),
                          (plot_list[[3]] + labs(title = SC_names[3]) + theme(plot.title = element_text(size = 14, face="bold"))),
                          ncol=1, nrow=3, common.legend = FALSE, legend="bottom") + theme(legend.text=element_text(size=12))


# Save the combined plot
ggsave("FigS1.tiff", width = 9 , height = 11, dpi = 500, compression = "lzw")


# Test for cointegration 
adf_SC = list()
for (i in 1:3){
  pred_scpi = as.data.frame(cbind(scpi_results[[i]]$plot_env$dat$Y.act, 
                                  rbind(scpi_results[[i]]$plot_env$result$est.results$Y.pre.fit,
                                        scpi_results[[i]]$plot_env$result$est.results$Y.post.fit)))
  colnames(pred_scpi) = c("Observed", "Synthetic Control")
  res = pred_scpi$Observed - pred_scpi$`Synthetic Control`
  plot(res)
  res = res[1:event[i]]
  adf_SC[[i]] = adf.test(res %>% na.omit())
}

adf_table1 = cbind(adf_SC[[1]]$type1[-4,],
                   adf_SC[[2]]$type1[,-1],
                   adf_SC[[3]]$type1[,-1])

adf_table2 = cbind(adf_SC[[1]]$type2[-4,],
                   adf_SC[[2]]$type2[,-1],
                   adf_SC[[3]]$type2[,-1])

adf_table3 = cbind(adf_SC[[1]]$type3[-4,],
                   adf_SC[[2]]$type3[,-1],
                   adf_SC[[3]]$type3[,-1])

# Create a table using xtable
latex_table1 <- xtable(adf_table1, caption = "Type 1 ADF", label = "tab:your_table")
print(latex_table1, include.rownames = FALSE, caption.placement = "top")

latex_table2 <- xtable(adf_table2, caption = "Type 2 ADF", label = "tab:your_table")
print(latex_table2, include.rownames = FALSE, caption.placement = "top")

latex_table3 <- xtable(adf_table3, caption = "Type 3 ADF", label = "tab:your_table")
print(latex_table3, include.rownames = FALSE, caption.placement = "top")
