# Supplementary material for: Estimating the collapse of Afghanistan’s economy using nightlights data
Source: PLoS One. 2024 Dec 13;19(12):e0315337. doi: 10.1371/journal.pone.0315337 (PMC11642984; doi:10.1371/journal.pone.0315337)
Supplement: S1 Data — (ZIP) [file pone.0315337.s009.zip › Data_and_Code/README.md]

# README

## Overview

This directory contains the replication code for the study **"Estimating the Collapse of Afghanistan's Economy Using Nightlights Data"**. The scripts and data provided here reproduce the analyses and results presented in the paper.

## Directory Structure

The files in this repository are organized as follows:

### Scripts

- **`2024_Submission0_Data_Prep.R`**
  - Performs data extraction and preparation for SCPI and GDP modelling.
  - Generates observational time series plot of Nighttime Lights data (NTL) (`Fig2.tiff`).
  - Builds on the pre-processed data from `cleaned_monthly_ntl_data.csv` and `log_gdp_data.csv`.
  - Exports processed data to `afg_ntl_data.Rdata`.

- **`2024_Submission1_NTL_SCPI_Calculation.R`**
  - Performs calculations of the synthetic control for Afghanistan using the SCPI package.
  - Generates plots and tables for the synthetic control analysis, as included in the paper.
  - Builds on the pre-processed data from `afg_ntl_data.Rdata`.
  - Exports `afg_scpi_fit.Rdata`.

- **`2024_Submission2_AFG_GDP_Fitting.R`**
  - Performs calculations of GDP predictions for Afghanistan.
  - Generates plots and tables for GDP predictions, as included in the paper.
  - Builds on the pre-processed data from `afg_ntl_data.Rdata` and `afg_scpi_fit.Rdata`.

### Data

- **`cleaned_monthly_ntl_data.csv`**  
  Contains the following data:
  - Each row represents a province, state and province names are collected in the corresponding columns.
  - Each column of the format "YYYYMMDD" contains the aggregated, cleaned NTL brightness measurement for the province for the given month. Observations range from 20140101 to 20221201.


- **`log_gdp_data.csv`**  
  Contains the following data columns:
  - `country`: 3-letter country code
  - `year`: YYYY year of observation
  - `GDP`: log(GDP), retrieved from WDI on June 5th, 2024

## Requirements
- **R** version 4.3.0
- **R Packages**: as listed in the scripts

## Usage

1. **Run Data Processing Script**:
   - Open `2024_Submission0_Data_Prep.R` in R and run the script to generate the required processed data for next steps.

2. **Run the SCPI Calculations Script**:
   - Open `2024_Submission2_NTL_SCPI_Calculation.R` in R and run the script to generate synthetic control estimates, associated plots and export the relevant SCPI-fit data for step 3 (saved to `afg_scpi_fit.Rdata`).

3. **Run the GDP Fitting Script**:
   - Open `2024_Submission2_AFG_GDP_Fitting.R` in R and run the script to generate GDP predictions and associated plots.

## Contact

For any questions or issues, please contact the authors.

---
