# Supplementary material for: Estimating the collapse of Afghanistan’s economy using nightlights data
Source: PLoS One. 2024 Dec 13;19(12):e0315337. doi: 10.1371/journal.pone.0315337 (PMC11642984; doi:10.1371/journal.pone.0315337)
Supplement: S1 Data — (ZIP) [file pone.0315337.s009.zip › Data_and_Code/2024_Submission0_Data_Prep.R]

##### Setup and Data Processing #####

# Clear environment and load necessary libraries
rm(list = ls())
library(tidyverse)
library(xts)
library(dplyr)
library(reshape2)
library(scpi)
library(xtable)
library(ggplot2)
library(extrafont)
library(texreg)

loadfonts(device = "all")
print("Packages loaded")

# Import NTL and GDP data
nl_data <- read.csv("cleaned_monthly_ntl_data.csv")
df_gdp <- read.csv('log_gdp_data.csv')

# Extract province names for later SCPI analysis
names = nl_data %>%select(NAME_0, NAME_1,GID_1)
names = names[-which(names$NAME_0 == "Afghanistan"),]
names = names[-which(names$NAME_0 == "Syria"),]
names = names[-which(names$NAME_0 == "Iraq"),]
names = names[-which(names$NAME_0 == "Lebanon"),]
names = names[order(names$GID_1),]

# Process Afghanistan NTL data and drop irrelevant columns
nl_afg <- sapply(nl_data[nl_data[,"GID_0"] == "AFG", 12:ncol(nl_data)], sum)
drops <- c("X", "NAME_0", "NAME_1", "VARNAME_1", "NL_NAME_1", "ENGTYPE_1", 
           "CC_1", "TYPE_1", "HASC_1")
nl_data <- nl_data[, !names(nl_data) %in% drops]

# Create data frame and structure dates
df <- as.data.frame(nl_data[nl_data[,"GID_0"] != "AFG", -c(1:2)])
df <- rbind(nl_afg, df)
rownames(df) <- c("AFG", nl_data[nl_data[,"GID_0"] != "AFG", 2])
dates <- seq(from = as.Date("2014-01-01"), to = as.Date("2022-12-01"), by = "month")
colnames(df) <- dates
df <- t(log(df))
df <- as.data.frame(df)

# Create country-level data frame for NTL
nl_national <- nl_data[, -2] %>%
  group_by(GID_0) %>%
  summarise_all(sum) %>%
  unique() %>%
  t()

colnames(nl_national) <- nl_national[1,]
nl_national <- as.xts(nl_national[(nrow(nl_national) - length(dates) + 1):nrow(nl_national), ], as.Date(dates))
storage.mode(nl_national) <- 'numeric'
nl_national <- log(nl_national)
nl_national_mean <- apply.yearly(nl_national, FUN = mean)

nl_national_mean <- data.frame(
  year = as.integer(format(as.Date(index(nl_national_mean), "%d/%m/%Y"), "%Y")),
  stack(as.data.frame(coredata(nl_national_mean)))
)
colnames(nl_national_mean) <- c("year", "NTL", "country")

# Merge NTL and GDP data
df_ntl_gdp <- merge(nl_national_mean, df_gdp, by = c("country", "year"), all = TRUE) %>%
  dplyr::select(country, year, NTL, GDP)

# Prepare GDP for regressions
df_ntl_gdp$year.x <- df_ntl_gdp$year - 2013

# Extract Afghanistan observations for GDP forecasting
afg_ntl <- apply.yearly(nl_national$AFG, FUN = mean) %>%
  as.data.frame()
colnames(afg_ntl)[1] <- "NTL"
afg_ntl$year.x <- as.numeric(substring(index(afg_ntl), 1, 4))
afg_ntl$year <- afg_ntl$year.x + 2013
afg_ntl$country <- "AFG"

##### Export Panels #####

save(list = c("df", "df_ntl_gdp", "afg_ntl", 'names'), file = "afg_ntl_data.Rdata")


##### Create NTL Plot #####
df_xts <- as.xts(df, as.Date(dates))
data_df <- data.frame(
  date = index(df_xts)[-12],
  value = coredata(df_xts$AFG)[-12]
)

p1 <- ggplot(data_df, aes(x = date, y = value)) +
  geom_rect(aes(
    xmin = as.Date("2020-02-29"),
    xmax = as.Date("2021-08-31"),
    ymin = -Inf,
    ymax = Inf
  ), fill = "grey", alpha = 0.007) +
  geom_vline(xintercept = as.Date("2021-08-01"), linetype = "dashed", color = "red") +
  geom_line() +
  geom_point() +
  labs(x = "Date", y = "log(NTL)") +
  theme_bw() +
  theme(axis.title.x = element_text(size = 15),
        axis.title.y = element_text(size = 15)) +
  ylim(10.9, 11.75)

ggsave(p1, filename = "Fig2.tiff", width = 8, height = 3.5, dpi = 500, compression = "lzw")
